# Supplementary material for: Obstructive sleep apnea and objective short sleep duration are independently associated with the risk of serum vitamin D deficiency
Source: PLoS One. 2017 Jul 7;12(7):e0180901. doi: 10.1371/journal.pone.0180901 (PMC5501615; doi:10.1371/journal.pone.0180901)
Supplement: S2 File — [Dataset.xls]. (XLS) [file pone.0180901.s004.xls]

## Sheet: Sheet1
Number	Gender	RACE2	Age	Winter	BMI	Hypertension	Diabetes	Current Tabagism	Sedentarism	AHI	Central Events	Obstructive Events	Arousal Index	TST	N1	N2	N3	REM	Sleep Efficiency	SAO2MIN	SAO2AVERAGE	SLEEPLATENCY	REMLATENCY	creatinin	25OHVITD	Obesity	OSAdiagnosis	vitDdeficiencyrisk	ShortSleepDuration
1	man	nonblack	55	no	30.0043	yes	no	no	yes	31	0	157	30.936	304.5	15.93	44.8	20.4	18.87	66.2	85	95	39	146	1.02		Yes	3	1	1
2	man	nonblack	59	no	38.0078	no	yes	no	yes	41.09	0	205	41.0684	299.5	0.2	59.79	18.89	21.12		77	89.4	9	47	1.6	23.7	Yes	3	0	1
3	man	nonblack	41	no	25.0449	no	no	no	no	22.6	0	126	22.5335	335.5	2.2	51.7	21.6	24.5	83.6	90	94.7	13	110.5	0.99	23.9	No	2	0	1
4	man	nonblack	60	winter	23.4248	yes	no	yes	no	2.1	0	13	2.13699	365	5.5	66.3	15.1	13.1		83	93.1	6	127.5	1.04	22.6	No	0	0	0
5	man	nonblack	41	no	28.8294	no	no	no	no	21	1	132	20.1783	392.5	25.4	31.8	34.5	8.3	90.3	85	94.7	2	124.5	0.95	32.9	No	2	1	0
6	man	nonblack	41	no	39.1061	no	no	no	no	75.4	0	534	73.9954	433	0.8	77.8	3.7	17.7	93.6	52	78.9	0	98.5	0.9	17	Yes	3	0	0
7	man	nonblack	42	no	30.6572	yes	no	no	yes	87	0	550	87.3016	378	2.25	75.2	12.5	10	89.6	81	96	4.5	59.5	0.88	16.4	Yes	3	0	0
8	man	nonblack	60	no	35.7224	no	yes	no	yes	82.59	0	453	82.614	329	4.4	73.69	8.3	13.61	73.69	84	92.9	7	66	1.24		Yes	3	1	1
9	woman	nonblack	51	no	45.9661	yes	no	no	no	40	0	251	39.4758	381.5	4.98	64.7	15.5	14.82	90.7	87	96	1	147	0.75		Yes	3	1	0
10	woman	nonblack	54	no	26.6852	no	no	no	no	9.7	0	55	9.69163	340.5	3.4	61.1	17.7	17.8	85.1	89	94.3	42	105.5	0.55		No	1	1	1
11	man	nonblack	73	no	26.8871	yes	no	no	yes	5	0	21	4.73684	266	8.46	61.1	15.6	14.84	62.9	87	92	37	77.5	1.12		No	1	1	1
12	man	nonblack	55	no	25.06	yes	no	no	yes	29.6	0	172	29.6126	348.5	3.6	59	16.8	20.6	91.5	83	95	7	94.5	1.27	16.1	No	2	0	1
13	woman	nonblack	58	no	34.0577	yes	yes	no	yes	60.6	0	367	60.4115	364.5	2.6	32.1	48.9	16.4	94.1	67	93.3	7	86	0.73	20.5	Yes	3	0	0
14	man	nonblack	39	no	27.7778	no	no	no	no	9	0	68	9.23077	442	1.7	52.8	18.2	27.3	92	87	97	8	68.5	0.95		No	1	1	0
15	woman	black	51	no	33.1392	yes	no	no	yes	26.3	0	110	17.9592	367.5	5.2	38	27.7	29.1	80.6	56	89	10.5	109	0.79		Yes	2	1	0
16	man	nonblack	71	no	33.1616	yes	no	no	yes	65.8	0	387	65.5007	354.5	15.8	78.8	0	5.4	72.5	65	91.19	4	241.5	1.49		Yes	3	1	1
17	man	nonblack	33	no	24.0238	no	no	yes	no	17	0	128	17.1812	447	3.36	61.29	8.7	26.65	93.8	87		11	121.5	0.86		No	2	1	0
18	woman	nonblack	62	no	33.2154	no	no	no	yes	22.9	0	107	22.847	281	17.4	29.5	38.7	14.4	76.1	86	93.2	26	78.5	0.74	21.9	Yes	2	0	1
19	woman	nonblack	74	no	19.5312	no	no	no	no	30	0	171	30.355	338	2.37	57.79	23.39	16.45	91.4	74	94	2	189.5	0.85		No	3	1	1
20	woman	nonblack	43	no	36.6941	yes	yes	yes	yes	5	0	29	4.59103	379	1.58	59.4	20.2	18.82	86.4	87	94	36	104.5	0.59		Yes	1	1	0
21	woman	nonblack	59	no	32.4619	yes	no	no	no	57.3	0	298	57.216	312.5	5	37.6	37.1	20.3	66	57	86.5	58	67	0.77	19.8	Yes	3	0	1
22	man	nonblack	29	no	25.9592	no	no	no	no	13	0	68	12.9319	315.5	4	45	22.1	28.9	77.4	91	94.1	10	153.5	1.15	16.3	No	1	0	1
23	man	nonblack	53	no	35.713	yes	yes	no	yes	45.7	0	258	45.6637	339	2.7	54.29	12.5	30.51	87.09	61	88.3	22	44.5	0.8		Yes	3	1	1
24	man	nonblack	55	no	38.5783	yes	no	yes	no	46.9	0	315	46.8401	403.5	11.8	53.4	22.5	12.3	80.7	74	92.3	24	231	1.03	9.8	Yes	3	0	0
25	man	nonblack	55	no	27.4717	no	no	no	no	37	0	143	36.4331	235.5	2.76	49.9	32.5	14.84	83.8	85	95	23	125.5	1.12		No	3	1	1
26	man	nonblack	54	no	37.5203	yes	no	no	yes	25	29	147	24.9858	353	15.4	51.4	5.4	27.8	78.1	85	94	1	48	0.91	24.7	Yes	2	0	1
27	man	nonblack	44	no	28.9634	no	yes	no	no	13	0	84	13.2982	379	2.51	59.2	19.3	18.99	88.4	87	97	5	80	0.86		No	1	1	0
28	woman	nonblack	56	no	36.5244	yes	no	no	yes	35	4	125	19.4553	385.5	3.8	48.4	16.7	31.1	89.7	82	94	14	56.5	0.67	22.6	Yes	3	0	0
29	woman	nonblack	42	winter	25.8478	no	no	no	no	1.8	0	4	0.56272	426.5	2.8	54	20.1	23.1	90.6	93	98	25	117	0.7	35.3	No	0	1	0
30	woman	nonblack	65	no	33.8199	yes	no	no	yes	13.7	0	94	13.5414	416.5	1	30.3	41	27.7	92.1	79	86.3	14	56	0.7	28	Yes	1	0	0
31	man	nonblack	60	no	21.5625	no	no	no	yes	18.8	0	73	18.7983	233	0.9	48.9	44.7	5.5	51	91	96.3	17	124	0.94	28.5	No	2	0	1
32	woman	nonblack	46	no	25.8481	no	no	no	yes	16.9	0	68	16.9647	240.5	8.7	62.2	19.1	10	56.2	90	95.1	71.7	220	0.71	22.4	No	2	0	1
33	woman	nonblack	62	no	20.482	yes	no	no	yes	22.8	0	160	22.7488	422	1.2	43	26.6	29.2	89	82	96	6	97	0.75	52.1	No	2	1	0
34	woman	black	54	no	51.4875	yes	no	no	no	9.7	0	68	9.66825	422	2	60.7	27.8	9.5	94.7	80	94.5	9	142	0.71	14.2	Yes	1	0	0
35	man	nonblack	57	winter	25.4754	yes	no	no	yes	83	0	509	82.7642	369	6.78	79.5	0	13.72	75	86		26	212	2.46	41.2	No	3	1	0
36	man	black	35	no	28.1853	no	no	no	yes	9	0	51	8.98678	340.5	6.31	64.9	14.8	13.99	83	91	94	12	116	0.88	20.7	No	1	0	1
37	man	nonblack	44	no	27.8769	no	no	no	yes	30.5	0	186	30.0404	371.5	2.7	49.4	23.79	24.11	88.5	84	92.8	1	84.5	0.8		No	3	1	0
38	man	nonblack	39	no	30.4367	no	no	yes	yes	20.6	0	139	20.3912	409	1	32.4	39.9	26.7	93.3	79	92.5	13.5	65	0.84	20.5	Yes	2	0	0
39	man	black	45	no	27.6262	no	no	no	no	10	0	30	9.7561	184.5	8.13	51.8	13	27.07	53.4	86	93	5	75.5	0.88	21	No	1	0	1
40	woman	nonblack	63	no	32.05	yes	no	no	no	55.2	0	352	55.0717	383.5	0.4	45.1	49.8	4.7	72.7	79	91.5		383.5	0.85	27.8	Yes	3	0	0
41	man	nonblack	28	no	22.3055	no	no	no	yes	68.8	0	379	56.85	400	2.1	74.1	8	15.8	90.9	73	95	10	159.5	0.96	24.7	No	3	0	0
42	man	nonblack	64	no	29.3424	yes	no	no	no	35.4		229	35.4124	388	1.3	67.7	12	19	75.8	84	93	14	106	1.44	20.9	No	3	0	0
43	woman	black	70	no	31.0848	yes	yes	no	no	38.5	0	265	38.1753	416.5	0.1	50.8	35.7	13.4	84.9	80	91.8	7	289.5	0.83	11	Yes	3	0	0
44	woman	nonblack	63	no	39.1274	yes	no	no	yes	19.9	0	130	19.9488	391	2	59	21.5	17.5	82.9	17.5	82.9	15.5	145.5	0.61	12	Yes	2	0	0
45	woman	nonblack	55	no	32.2164	yes	no	no	yes	16.8	0	82	16.4548	299	1.8	45	41.9	11.4	66.1	68	87.3	9	105	0.87	14.4	Yes	2	0	1
46	man	black	30	no	19.2521	no	no	no	no	6.8	0	44	6.76923	390	0.3	72.6	9.5	17.6	91.4		95.3	10	38.5	1.01	14.7	No	1	0	0
47	woman	nonblack	57	no	28.3759	yes	no	no	yes	14.9	0	101	14.9445	405.5	3.5	48.7	28.9	18.9	95.2	88	94.6		57.5	0.63	15.5	No	1	0	0
48	man	nonblack	48	no	28.2007	no	no	no	no	12.3	0	75	12.2616	367	2	39.5	27.8	30.7	80.8	87	92	35.7	142.5	0.94	24.7	No	1	0	0
49	woman	nonblack	55	winter	31.6337	yes	no	no	yes	4.4	0	21	4.22111	298.5	0.9	73.2	11.8	14.1	77.4	86	94	59.5	56	0.73	26	Yes	0	0	1
50	man	nonblack	44	no	32.7682	yes	yes	no	yes	11.5								0						0.88	13.1	Yes	1	0	0
51	woman	nonblack	53	no	53.9981	yes	no	no	yes	14	0	446	143.485	186.5	17.83	65.8	0	16.37	55.8	31		55	311.5	0.72	17.4	Yes	1	0	1
52	woman	nonblack	50	no	32.5855	yes	no	yes	yes	10.1	0	75	9.92282	453.5	3.1	57.2	29.6	10.1	93.4	85	91.2	1.7	6	0.72	15.3	Yes	1	0	0
53	woman	black	66	no	33.956	no	no	no	no	14.6	0	67	14.5652	276	12.5	55.4	10.9	21.2	65.7	82	93.3	19.2	244.5	1	18.8	Yes	1	0	1
54	man	nonblack	54	no	31.2809	yes	no	no	yes	61.5	0	463	14.8	450	1.5	40.4	34.8	23.3	95.9	76	91.6	7.7	10	0.86	25	Yes	3	0	0
55	man	black	46	no	37.1823	yes	no	no	yes	41.3	0	260	41.2153	378.5	1.1	50.5	39	9.4	81.3	84	93.7	23.7	125	1.05	20.3	Yes	3	0	0
56	woman	nonblack	67	no	40.7627	yes	no	no	yes	26.4	0	139	26.3924	316	1.9	68.2	26.9	3	71.5	90	94.1	20.5	73.5	0.6	11.5	Yes	2	0	1
57	man	nonblack	74	winter	36.2449	yes	yes	no	no	9.7	0	67	8.45426	475.5	5.1	60.3	14.2	20.4	96.6	84	93.8	11.7	66.5	0.99	15.6	Yes	1	0	0
58	man	nonblack	69	no	32.7728	yes	yes	no	no	50.5	0	389	50.4649	462.5	20.9	57.3	0	21.9	90.3	72	94.1	6	82	2.42	10.4	Yes	3	0	0
59	woman	nonblack	61	no	25.8465	no	no	no	no	19.4	0	103	19.3427	319.5	2.5	57.9	16.3	23.3	78.9	92	95.6	27.8	62.5	0.86	13.6	No	2	0	1
60	woman	nonblack	78	no	30.1771	yes	no	no	no	49.6	0	280	49.3392	340.5	5.3	55.9	26.6	12.2	81.7	75	92.8	5.8	70	0.88	19.2	Yes	3	0	1
61	man	nonblack	52	no	32.6105	yes	yes	no	no	30	0	201	30.3778	397	6.68	62.6	10.8	19.9	86	86	95	18.5	77	1.18	30.2	Yes	3	1	0
62	woman	nonblack	67	no	31.0446	yes	no	no	no	80.7	0	53	8.07107	394	7	68.9	9.5	14.6	90.8	73	92.4	14	72	0.9	23.2	Yes	3	0	0
63	man	nonblack	64	no	29.5134	yes	no	no	yes	92.9	0	634	92.3301	412	4.1	69.3	9.8	16.8	80.7	84	95.1	17.4	71	1	12.4	No	3	0	0
64	man	nonblack	30	no	36.4354	yes	no	no	no	15	0	111	15.0169	443.5	1.2	63	11.3	24.5	92.7	91	95.8	10.7	126	1.01	19.1	Yes	2	0	0
65	man	nonblack	59	no	26.3889	yes	no	no	no	24.9	0	151	24.8219	365	2.6	35.3	40.1	22	84	83	94.2	13.5	63.5	0.96	31.2	No	2	1	0
66	woman	black	65	no	37.9326	yes	yes	no	yes	74	0	356	72.1622	296	4.9	61.2	22.2	11.7	68.8	67	89.8	30	29.4	1	10.3	Yes	3	0	1
67	man	nonblack	67	winter	30.9917	yes	no	no	no	18.2	0	69	18.1182	228.5	1.3	49.9	31.1	17.7	47.7	84	92.6	22.2	161.5	1.2	25.4	Yes	2	0	1
68	man	black	37	winter	37.0155	no	no	no	yes	75	0	521	84.2	418.29	9.8	84.5	0	5.7	91.7	74	96	2	102.5	0.98	22.6	Yes	3	0	0
69	woman	nonblack	55		41.007	yes	yes	no	no	65			0	226	2.88	77.2	8.8	11.1	60	95	98	70.5	119.5	0.58	17.2	Yes	3	0	1
70	woman	nonblack	63		39.7622	yes	no	no	yes	79.2	0	345	76.2431	271.5	17.3	52.1	14.7	15.8	65.5	74	93.5	21.3	126	0.82		Yes	3	1	1
71	man	nonblack	59	no	27.3646	no	no	no	yes	77.1	0	507	67.4	394.36	3.7	60.2	8.1	28.1	95.4	73	91.5	5.9	45.5	1.15	13.9	No	3	0	0
72	man	nonblack	68	no	28.1625	no	no	no	no	69	0	446	68.9691	388	6.7	49.7	34.5	9	88.8	68	88.8	6.7	164.5	0.95	20.7	No	3	0	0
73	woman	nonblack	53	no	39.4531	yes	no	no	yes	22.3	0	135	22.2222	364.5	6	70.9	17.6	5.5	75.7	71	92	31.9	227	0.92	11.3	Yes	2	0	0
74	man	nonblack	73	winter	28.8453	no	no	no	no	15.4	0	3	0.944882	190.5	5.8	55.5	23.4	15.3	49.7	81	92	7.2	3.5	1.15	14	No	2	0	1
75	woman	nonblack	43	no	22.4323	no	no	no	no	6.9			0	424.5	13.3	44.6	23.1	19	93.4			6.9	171.5	0.64	61.3	No	1	1	0
76	man	nonblack	44	no	23.7007	yes	no	no	no	56.8	0	387	56.7726	409	4.8	63.6	7	24.6	92.6	61	84.5	4	63	1.57	21.8	No	3	0	0
77	woman	nonblack	45	no	37.4214	yes	no	no	no	107	0	107	13.1692	487.5	1.8	62.4	24	11.8	81.3	66	92.1	29.2	186	0.81	15.7	Yes	3	0	0
78	woman	nonblack	72	winter	38.9379	yes	yes	no	no	68.3	0	447	57.3077	468	2.4	43.3	41	13.2	84.9	61	90.5	19.2	92.5	0.61	27.5	Yes	3	0	0
79	man	nonblack	61	no	23.3343	yes	no	yes	yes	34.3	0	133	34.2489	233	13.3	49.8	24	12.9	50.5	88	94	24.2	134.5	1.05	25.9	No	3	0	1
80	woman	nonblack	54	no	32.4793	yes	no	no	no	21.7		132	21.6393	366	0.7	48.9	37.3	13.1	94.2	84	94.9	0.3	81.5	0.67	24.7	Yes	2	0	0
81	woman	nonblack	74	winter	39.5312	yes	no	no	yes	92.1	0	595	92.0103	388	0	56.2	20.5	23.3	79	84	92.7	16.7	169.5	0.9	18.4	Yes	3	0	0
82	man	nonblack	50	winter	34.1739	no	no	no	yes	50.2	0	288	50.1597	344.5	2.3	46.9	30.3	20.5	73.4	73.4	94.2	41	126	1.11	20.7	Yes	3	0	1
83	man	nonblack	70	winter	27.1349	yes	no	no	yes	16.4	0	117	16.3446	429.5	17.3	53.8	11.3	17.6	88.7	87	91.6	1.8	171.5	1.08	17.8	No	2	0	0
84	woman	nonblack	62	no	31.6972	yes	no	no	yes	3.8	0	22	3.82055	345.5	8.4	62.5	12.5	16.6	73.9	84	92.4	9.7	121	0.71	22.1	Yes	0	0	1
85	woman	nonblack	68	winter	23.2254	yes	no	no	yes	20.5	0	127	20.5114	371.5	3.5	57.1	14.1	25.3	77	86	93.2	30.5	126	0.77	17.2	No	2	0	0
86	woman	nonblack	61	winter	24.9433	no	yes	no	no	6.8	0	39	6.73381	347.5	0.4	44.5	36.4	18.7	89.7	88	96.3	1.3	70.5	0.74	25.6	No	1	0	1
87	man	nonblack	64	winter	27.438	yes	no	yes	yes	25.2	0	138	25.129	329.5	12.6	50.7	20.2	16.5	73.3	88	93.6	19.3	97.5	0.91	21.3	No	2	0	1
88	man	nonblack	68	winter	21.3841	yes	no	no	no	44.5	0	249	44.5306	335.5	1.6	64.8	14.3	19.2	76.3	82	94.7	27.2	52	0.86	23.7	No	3	0	1
89	woman	nonblack	59	winter	22.863	yes	no	no	no	37.23	0	194	37.1885	313	4.2	49	22.7	24.1	67	80	95.1	38.8	49	0.86	16.7	No	3	0	1
90	woman	nonblack	46	no	29.5158	no	yes	no	yes	1.9	7	4	30	340	2.8	56.9	18.5	21.8	92.8	92	95.6	6.7	79.5	0.59	17.5	No	0	0	1
91	man	nonblack	65	winter	27.0337	yes	no	yes	yes	12.1	0	65	12.0185	324.5	5.2	56.9	13.1	24.8	75.7	85	89.9	27.1	88.5	0.89	6.5	No	1	0	1
92	woman	nonblack	60	winter	22.137	yes	no	no	yes	19	0	295	41.7453	424	7	47.9	26.9	18.2	86.8	84	93.7	36.7	80	0.82	24.9	No	2	0	0
93	man	nonblack	47	no	32.9874	yes	no	no	yes	22.8		136	22.7615	358.5	4	55	18	23	83.4	88	94.4	9.6	40	1.15		Yes	2	1	1
94	man	nonblack	68	no	37.5875	yes	no	no	yes	66	9	89	24.2727	220	13	71	4	12	42	67	93			0.85	11.5	Yes	3	0	1
95	man	nonblack	56	winter	26.6728	yes	no	no	no	34.9	0	216	34.7453	373	2	50.3	30.3	17.4	92.1	77	96.4	8.8	60	0.95	19.8	No	3	0	0
96	woman	nonblack	61	winter	25.0361	no	no	no	no	9.4	0	52	9.42598	331	7.6	71.3	11.8	9.3	70.9	68	94	24	364.5	0.58	23.9	No	1	0	1
97	woman	nonblack	59		24.5617	no	no	no	no	16.1	0	106	16.1421	394	2.7	68.1	13.3	15.9	92.5	87	94.5	22	2.2	0.78	6.8	No	2	0	0
98	woman	nonblack	50	winter	27.5901	no	no	no	no	19.8	0	91	19.8185	275.5	12	28.5	23.9	35.6	63.9	86	96.1	16	53	0.82	17.3	No	2	0	1
99	man	nonblack	58	winter	26.1035	no	no	no	yes	5.9	0	31	5.94249	313	4	58.1	27.6	10.3	96.6	89	96.7	54.5	169	0.87	29.3	No	1	0	1
100	woman	nonblack	39	no	29.3724	no	no	no	no	5.3	0	35	5.32319	394.5	4.9	59	20.7	15.4	84.5	89	96.1	7.4	79.5	0.78	21	No	1	0	0
101	woman	nonblack	64	no	17.2879	no	no	no	no	48	0	306	47.8748	383.5	1.2	71.2	9.6	18	86.5	96.3	96.2	6.7	63.5	0.8	33.1	No	3	1	0
102	man	nonblack	67	no	29.0796	no	no	no	no	37.2	0	180	135	300	1.7	64	27	7.2	64	81	92.2	16.5	390	1.01	12.7	No	3	0	1
103	woman	nonblack	56	winter	28.7109	yes	no	no	no	11.6	0	80	11.4014	421	2.5	37.3	30.1	30.1	83.4	90	96.7	27.2	96.5	0.57	16.2	No	1	0	0
104	man	nonblack	46	no	27.3246	no	no	no	yes	20.1	0	135	19.9753	405.5	5.8	64.4	12.4	17.4	84.3	87	93.6	17.1	114	0.76	13.1	No	2	0	0
105	man	nonblack	40	no	27.03	no	no	no	no	6.9	0	51	6.95455	440	4.5	58	9.3	28.2	96	83	95.4	2	57	1.07	25.3	No	1	0	0
106	woman	nonblack	59	no	24.3296	yes	no	no	yes	10.7	0	54	10.6931	303	7.4	57.6	23.6	11.4	71	88	95.7	13.3	148.5	0.89	30.2	No	1	1	1
107	man	black	68	no	19.7551	yes	no	no	yes	21.5	1	87	21.1336	247	7.1	52.6	14.3	26	58.2	84	92.1	11.4	66.5	0.85	19.5	No	2	0	1
108	woman	black	67	winter	25.1148	yes	no	no	no	15.7	0	95	15.6593	364	11.3	45.6	25	18.1	77.9	82	95	14.9	201	0.68	26	No	2	0	0
109	woman	nonblack	59	winter	25.3498	no	no	yes	yes	36.8	0	235	36.7188	384	2.6	65.1	9.6	22.7	93.3	84	96.8	11.8	83.5	0.67	12.6	No	3	0	0
110	woman	nonblack	58	winter	27.198	yes	no	no	yes	17.4	110	110	17.3001	381.5	7.7	46.8	21.9	23.6	80.3	87	94.3	4.2	62	0.71	7.9	No	2	0	0
111	man	nonblack	46	no	26.5887	no	no	no	yes	47.8			0	225	5.5	74.8	6.6	13.1	38.8	86	93.5	62.2	0	0.95	21.2	No	3	0	1
112	man	nonblack	52	no	25.8131	no	no	yes	yes	1.5	0	9	1.52113	355	4.5	65.5	13.1	16.9	88.8	91	94.8	10.4	70.5	0.18	18.9	No	0	0	1
113	woman	nonblack	47	winter	27.9931	no	no	yes	yes	7	0	30	7.04501	255.5	1	54.2	14.7	30.1	66	88	94	37.5	85.5	0.79	19.8	No	1	0	1
114	woman	nonblack	55	winter	25.7778	yes	no	yes	yes	24.9	0	175	24.9406	421	3	63.2	20	13.8	85.8	83	95.1	14.4	175	0.64	18.7	No	2	0	0
115	man	nonblack	56	no	28.4429	no	no	no	no	46.2	0	341	46.133	443.5	0.7	52	23.2	24.1	87.7	75	96.7	4	147	0.74	18.2	No	3	0	0
116	man	nonblack	64	no	28.8447	yes	no	no	yes	19.2	0	100	19.1083	314	1	54.1	24.7	20.2	64.2	85	93.1	135.6	104.5	1.05		No	2	1	1
117	man	nonblack	57	no	44.1863	no	no	no	yes	58	0	352	57.7049	366	6.4	43.2	14.5	35.9	81.1	74	91.2	2.7	2.5	0.94	23.2	Yes	3	0	0
118	woman	nonblack	59	winter	21.3578	no	no	no	yes	22.6	0	168	22.5	448	0.6	46.8	29.7	22.9	94.6	88	96.1	2.2	47.5	0.88	29.6	No	2	0	0
119	man	nonblack	78	winter	23.988	yes	no	no	yes	45.7	0	191	46.0241	249	6.4	61.7	21.1	10.8	47.2	81	94.5	40.7	117.5	1.01	17.9	No	3	0	1
120	woman	nonblack	58	no	25.977	no	no	no	yes	1.1	0	6	1.04803	343.5	2.9	53	33.3	10.8	74.9	86.7		38.7	115	0.69	17.1	No	0	0	1
121	woman	nonblack	53	winter	28	yes	no	no	yes	1.1	0	8	1.14286	420	0.7	53.6	25.4	20.3	94.7	88	95.4	9	47.5	0.85	21.2	No	0	0	0
122	woman	nonblack	54	winter	23.8144	no	no	yes	yes	22.2	0	22	4.84404	272.5	6.4	63.3	9.7	20.6	64.9	83	94	32.5	87	0.6	13.5	No	2	0	1
123	man	nonblack	52	winter	28.049	no	no	yes	yes	0.5	0	3	0.450563	399.5	1.5	63.7	14.3	20.5	96	90	95.5	3	91	1.01	8.5	No	0	0	0
124	man	nonblack	44	no	27.2176	no	no	no	yes	36.5	0	222	36.4932	365	3.2	74	4.1	18.7	89.4	71	95.2	5.5	43.5	1.03		No	3	1	0
125	woman	nonblack	66	no	36.391	yes	no	no	yes	9.5	0	53	9.52096	334	7.3	74.1	14.8	3.8	80.1	87	93.5	9.8	258.5	0.79	18.4	Yes	1	0	1
126	man	nonblack	59	winter	23.9	no	no	no	yes	6.5	0	31	6.5493	284	6.9	53.5	24.1	15.5	70.9	87	95.9	1.5	218.5	0.97	15.7	No	1	0	1
127	woman	nonblack	56	no	22.8625	no	no	yes	yes	7	0	32	7.03297	273	6.6	55.1	14.1	24.2	66.3	92	96.2	35	38.5	0.86	20.1	No	1	0	1
128	man	nonblack	53	no	28.9008	yes	no	no	yes	73.9	0	423	64.7449	392	2.7	73.7	6.2	17.4	92.3	53	86.6	1.3	67.5	0.94	26	No	3	0	0
129	man	black	37	no	27.3484	yes	no	no	yes	4.6	0	25	4.59418	326.5	3.7	53.1	14.4	28.8	85	85	95.3	25.8	104	1.31	22.8	No	0	0	1
130	woman	nonblack	51	no	26.0775	no	no	no	no	2.3	0	15	2.26415	397.5	2	61.4	17	19.6	88.2	94	96.8	5	90	0.74	13.9	No	0	0	0
131	man	nonblack	39	winter	27.0989	no	no	no	no	2.5	0	16	2.53633	378.5	3.6	55.9	16.2	24.3	89.5	91	95.9	3.7	61	0.87	23	No	0	0	0
132	man	black	55	no	26.847	yes	no	no	yes	6.6	0	19	6.57061	173.5	3.7	54.5	31.4	10.4	46.9	89	94.3	47.3	93.5	0.79	24.5	No	1	0	1
133	woman	nonblack	49	no	28.5	no	no	no	yes	22.4	0	132	22.3729	354	3.1	48.4	31	17.5	82.7	72	90.9	3.1	97.5	0.72		No	2	1	1
134	man	nonblack	66	winter	27.1416	no	no	no	no	58.1	0	348	58	360	1.9	50.8	35.8	11.5	80.3	85	95.7	12.2	149	0.97	29.3	No	3	0	0
135	woman	black	60	no	21.8741	no	no	no	no	3.4	0	23	3.35766	411	5.4	57.4	21.7	15.5	85.2	91	95.8	16	91.5	0.77	22.2	No	0	0	0
136	man	nonblack	74	no	32.3336	yes	no	no	no	20.2	0	7	1.38843	302.5	8.6	47.8	11.8	31.8	67.8	72	91	130	34	1.22	30.3	Yes	2	1	1
137	man	nonblack	61	winter	23.0146	no	no	no	no	15.3	0	109	15.3162	427	8.3	57	14.1	20.6	92.2	86	94.5	1.2	93	0.88	22.1	No	2	0	0
138	man	nonblack	55	winter	21.0498	no	no	no	no	40.9	0	287	40.8057	422	3.9	71.9	3.6	20.6	92.8	89	15.8	7.3	52	1.22	13.9	No	3	0	0
139	woman	nonblack	65	no	22.7444	yes	no	no	yes	31.4	0	214	25.5319	502.9	2.3	52.5	21.5	23.7	80.7	65	91.5	4.8	96.5	0.89	18.9	No	3	0	0
140	woman	nonblack	53	no	24.4646	no	no	yes	yes	3.1	0	19	3.05221	373.5	0.3	60.8	18.9	20	81.6	89	94.1	8.2	132.5	0.81	6.9	No	0	0	0
141	man	nonblack	49	no	29.1656	no	no	no	yes	12.1	0	60	12.1008	297.5	6.6	34.1	28.3	31	73.8	86	93.8	7.9	207.5	1.12	42.5	No	1	1	1
142	woman	nonblack	54	no	27.4609	no	no	no	no	8	0	53	8.85794	359	1.4	45	35.7	18	91.1	79	95	9	52	0.89	24.4	No	1	0	1
143	man	nonblack	53	no	30.6012	yes	no	yes	yes	4.7	3	23	4.10714	336	8.3	55.5	20.3	15.9	78.7	82	90.7	24.8	101.5	1.02	33.7	Yes	0	1	1
144	woman	nonblack	55	winter	24.8222	no	no	no	no	13.2	0	103	13.2051	468	2.9	49.4	23	24.7	88	89	94.5	62	88.5	0.86		No	1	1	0
145	man	nonblack	61	no	25.4937	yes	no	yes		7.7	0	41	7.67551	320.5	3.4	57.6	17.9	21.1	81.4	89	93.8	18.2	154	1.07	33.3	No	1	1	1
146	man	nonblack	40	no	23.8751	no	no	no	yes	4.1	2	20	3.68098	326	12	54	18	16	97.1	91	95.3	4.9	72	0.86	21.6	No	0	0	1
147	man	nonblack	46	winter	26.2304	no	no	no	yes	19.3	0	129	19.206	403	0.1	30.3	47.3	22.3	86.5	89	94.8	42.2	64	0.98	16	No	2	0	0
148	man	nonblack	36	no	25.0135	no	no	no	no	1.4	0	10	1.43885	417	1.7	55.8	25.3	17.3	91.2	93	96.3	4.3	78	1.06	21	No	0	0	0
149	man	nonblack	39	no	21.8827	no	no	no	no	9.9	5	64	9.13199	420.5	3.2	58.9	15.2	22.8	93.3	90	95.8	6.5	112.5	1.07	25.1	No	1	0	0
150	woman	nonblack	54	no	21.5193	no	no	no	yes	5	0	31	5.48673	339	3.39	56.6	20.6	19.41	72	90		31	79.5	0.8	19.6	No	1	0	1
151	woman	nonblack	41	no	30.0459	no	no	no	yes	11	0	66	10.7463	368.5	12.21	46.4	20.4	20.99	76	86		36.5	79.5	0.85	13.6	Yes	1	0	0
152	woman	nonblack	61	no	33.7981	yes	no	no	yes	13.6	0	70	13.5922	309	1	47.4	23.3	28.3	79.8	82	94.1	20.8	83	0.93	30.9	Yes	1	1	1
153	woman	nonblack	59	no	25.1607	no	no	no	yes	3	0	18	2.97111	363.5	2.8	66.6	19.4	11.2	79.7	90	96.1	32	126.5	0.81	24.7	No	0	0	0
154	woman	nonblack	38	no	32.9274	no	no	no		4	0	26	3.8471	405.5	6.04	86.6	1.1	6.26	93.3	92	98	3.5	243	0.67	19.2	Yes	0	0	0
155	woman	nonblack	49	no	26.2692	yes	no	no	yes	13.5	0	70	13.44	312.5	1	49	26.4	23.6	80	90	95.7	16.7	58	0.81	24.4	No	1	0	1
156	man	nonblack	64	no	29.1407	no	yes	no	yes	7.5	0	42	75.2239	33.5	0.1	52	22.2	25.7	79.3	90	90	9.6	79.5	0.8	27.6	No	1	0	1
157	woman	nonblack	65	no	27.6607	yes	no	no	yes	14.6	0	67	14.5126	277	4.9	56.3	17.9	20.9	70.9	89	94.7	79.8	99	0.8	37.3	No	1	1	1
158	man	nonblack	39	no	25.7483	no	yes	no	yes	35	0	229	34.8289	394.5	3.42	61	14.1	21.48	86.7	91	95	10	65.5	0.84	30.4	No	3	1	0
159	man	nonblack	55	no	40.2247	yes	no	yes	yes	3.1	0	13	3.14516	248	0.2	55.8	25.4	18.5	64.6	89	92.4	17.5	114	0.91	23.2	Yes	0	0	1
160	woman	nonblack	60	no	26.4453	yes	yes	no	yes	4.6	0	20	4.60653	260.5	6	39.3	31.7	23	62.8	87	92	12.5	193	0.85	36.9	No	0	1	1
161	woman	nonblack	48	no	36.4305	no	no	no	yes	12	0	78	12.4634	375.5	4.79	64	17.6	13.61	83.3	86		2	192.5	0.74	17.9	Yes	1	0	0
162	woman	nonblack	58	no	29.8643	yes	no	no	yes	29.6	0	187	29.5263	380	5.9	61.1	12.86	20.14	83.2	88	94	22.1	190	0.68	26.8	No	2	0	0
163	man	nonblack	62	no	26.1286	yes	no	no	no	4.4	0	29	4.3609	399	5.9	66.4	8.5	19.2	91.9	87	94.3	1.8	51	0.96	29.2	No	0	0	0
164	man	nonblack	39	winter	27.1879	no	no	no	yes	7.2	0	19	2.8323	402.5	2.6	64.7	9.3	23.4	93.8	93	97	3.5	144.5	1.08	15.1	No	1	0	0
165	woman	nonblack	60	winter	39.4126	yes	yes	no	yes	3.5	1		0	429.5	0.4	67.4	13.2	19	80.8			28.5	60.5	0.89	20	Yes	0	0	0
166	woman	nonblack	53	no	24.2222	no	no	no	yes	1.9	0	1	0.20654	290.5	6.4	55.4	17.9	20.3	67.6	92	95	37.5	127	0.64	27.6	No	0	0	1
167	man	nonblack	60	winter	26.8595	yes	no	no	yes	1.6	0	2	0.346821	346	1.09	53.6	22.4	22.91	81	94	96	12.5	62	0.88	30.6	No	0	1	1
168	man	nonblack	45	winter	27.2509	no	no	no	no	2.4		15	2.37467	379	4.2	50.7	31	14.1	92	75	95	5.5	156	0.86	33.8	No	0	1	0
169	man	nonblack	64	no	24.6334	no	yes	no	yes	9	0	52	9.38346	332.5	19.7	49.3	11.3	19.7	74.1	80		29	19.7	0.8	20.6	No	1	0	1
170	man	nonblack	57	winter	28.5	no	no	no		3.6	0	25	3.55872	421.5	6.4	59	14.4	20.2	86.2	97.4	97.4	16.7	76.5	0.8	25.6	No	0	0	0
171	woman	nonblack	54	winter	28.5	yes	no	no	no	2.6	0	19	2.62069	435	2.3	58.6	22.7	16.4						0.67	29.5	No	0	0	0
172	man	nonblack	36	no	31.0374	no	yes	no	yes	6			0	354	5.8	52.7	16.1	25.4	78	78.6		16.5	50	0.72	27	Yes	1	0	1
173	woman	nonblack	47	winter	32.9019	no	no	no	yes	4.8	0	2	0.266075	451										0.66	26.2	Yes	0	0	0
174	woman	nonblack	60	winter	22.8374	yes	no	no	yes	2.6	0	15	2.63158	342	4.5	75.9	19.6	0	87.6	90	93.1	3.5	0	0.78	44.5	No	0	1	1
175	man	nonblack	52	winter	24.9372	no	no	no	no	7.4	0	0	0	27.4	4.2	76.6	2.7	16.5	78.3	90	95	17	62	0.94	23	No	1	0	1
176	man	nonblack	48	winter	29.1667	no	no	no	yes	3.5	0	18	3.5468	304.5	0.3	78.5	5.3	15.9	70.5	91	95.3	26	91.5	0.9	34.2	No	0	1	1
177	man	nonblack	55	winter	28.2402	yes	no	no	no	24.8	0	111	17.619	378	9.1	69.7	14.1	7.1	89.8	87	93.8	1.7	304	1.26	30.9	No	2	1	0
178	woman	nonblack	44	no	27.0193	no	no	no	yes	2	0	17	12.9114	79	14			18.2	91.7	80	90	19	76	0.63	16.4	No	0	0	1
179	woman	nonblack	53	winter	19.7599	no	no	no	yes	3.5	0	26	3.48603	447.5	1.1	40.7	35.8	22.5	96.9	91	95.7	5	68	0.67	21.7	No	0	0	0
180	man	nonblack	62	no	22.1201	no	no	no	no	7.1	0	44	7.10633	371.5	2.3	50.9	27.4	19.4	95.5	83	94.8	6.7	67	1	27.7	No	1	0	0
181	man	nonblack	49	winter	24.8163	no	no	no	yes	23.9	0	155	23.8462	390	1.8	52.3	21	24.9	95.6	88	95.2	4.8	63	0.93		No	2	1	0
182	woman	nonblack	39	no	33.4642	no	no	no	no	8	0	54	7.82609	414	6.04	59.3	13.3	21.36	90.4	85	98	5	111	0.83	27.7	Yes	1	0	0
183	woman	nonblack	47	no	25.5923	no	no	no	no	2	0	11	1.61567	408.5	3.55	59.5	17	19.95	91.4	88	94	5	77	0.8		No	0	1	0
184	woman	nonblack	36	no	21.7192	no	no	no	no	2.9			0	348.5	3.4	68.4	6	22.2	75.9			90	84	0.54	35.4	No	0	1	1
185	woman	nonblack	53	winter	24.977	yes	no	no	no	6.9	0	7	1.30638	321.5	1.2	52.3	12.7	33.8	65.5	83	93	18	137.5	0.77	27	No	1	0	1
186	woman	nonblack	51	winter	28.5	yes	no	no	no	2.2	0	14	2.23108	376.5	2.1	41.6	33.2	23.1	96.1	88	95.3	4.1	11.5	0.88	20.2	No	0	0	0
187	man	black	44	no	29.9264	no	no	no	yes	16	0	101	16.053	377.5	5.03	54.7	18.3	21.97	83.4	90	90	11.5	92.5	1.22	17	No	2	0	0
188	man	nonblack	55	no	23.261	no	no	no	yes	17.5	0	106	17.4966	363.5	5.8	54.2	17.2	22.8	85.2	86	93.8	5.4	92	0.95	18.4	No	2	0	0
189	woman	nonblack	52	winter	22.9997	no	no	no	yes	10.3	0	67	10.2682	391.5	1	61.9	13.76	23.34	79.3	85	12.5	37.2	141.5	0.85	23.7	No	1	0	0
190	man	nonblack	63	winter	27.1416	no	yes	no	no	31.1	0	201	30.8046	391.5	4.3	49.8	17.3	28.6	81.6	88	94.8	35.2	59	0.9	30.4	No	3	1	0
191	woman	nonblack	37	no	24.6763	no	no	no	no	0	0	0	0	363.5	3.9	70.3	6.9	18.9	75.9			18.5	102.5	0.64	17.5	No	0	0	0
192	woman	nonblack	49	no	33.2051	no	no	yes	yes	3.4	0	17	3.34975	304.5	3.8	50.2	33.9	12.1	87.7	87	44.4	11.2	71	0.77	11.9	Yes	0	0	1
193	woman	nonblack	56	no	26.7759	yes	yes	no	yes	2	0	9	2.04545	264	0.6	58.9	27.3	13.2	79.9	78	91.2	14.5	71.5	0.79	21.3	No	0	0	1
194	woman	black	61	winter	23.7778	yes	no	no	no	3	0	19	3.36283	339	8.55	54.7	23.9	12.85	80.2	90	98	6.5	58	0.55	40.5	No	0	1	1
195	man	nonblack	52	no	25.6233	no	no	no	yes	3.7	0	20	3.68664	325.5	1.2	60.7	20.1	18	80.7	90	95.2	23.2	163.5	0.95	25.5	No	0	0	1
196	man	nonblack	57	winter	28.8978	no	no	yes	no	21.4	0	0	0	297	3.7	55.6	23.4	17.3	73.9	83	93	16.5	112	0.84	31.5	No	2	1	1
197	woman	nonblack	61	winter	21.0799	no	no	no	no	28.7	0	151	28.7619	315	3.3	59.7	18.2	18.8	77	85		21.7	103.5	0.75	13.2	No	2	0	1
198	man	nonblack	59	winter	18.1008	no	no	no	no	59.8	0	272	59.7802	273	0.9	83.2	11.2	4.8	51.5	84		19.3	235.5	1.04	32.1	No	3	1	1
199	man	nonblack	35	winter	27.2443	no	no	no	no	31.2	0	20	4.24779	282.5	3.9	71.3	7.6	17.2	83.1	84	95	14	142	0.75	31.4	No	3	1	1
200	woman	black	52	winter	23.4566	yes	no	no	no	4.8	0	37	4.76907	465.5	4.1	62.8	33	0	87.5	93	97.6	12.5	68	0.89	33.5	No	0	1	0
201	woman	nonblack	42		25.0298	no	no	no	no	90.7														0.86	19.8	No	3	0	0
202	woman	nonblack	39	winter	24.0055	no	no	no	no	2.4	0	11	2.38267	277	4.9	46.4	37.5	11.2	73.1	94	97.1	17.5	150	0.85	21.5	No	0	0	1
203	woman	nonblack	50	winter	24.1579	no	no	no	no	0.7	0	0	0	320.5	1.9	64.1	10.7	23.2	78.7	90	94	23	40	0.8	32.5	No	0	1	1
204	woman	nonblack	45	winter	34.3458	no	no	yes	no	3.5	0	19	3.48092	327.5	1.1	69	17.1	12.8	84.3	90	95.3	21.5	96	0.64	24.2	Yes	0	0	1
205	woman	nonblack	53	winter	36.1069	yes	no	no	yes	3	0	19	2.96875	384	6.3	44.4	31.1	18.2	79.5	87	94.7	26.5	242.5	0.78	27.5	Yes	0	0	0
206	woman	nonblack	49	winter	22.6008	no	no	no	yes	1.4	0	9	1.38639	389.5	1	66.8	18.1	14.1	88	94	96.7	15	127.5	0.81	28.3	No	0	0	0
207	man	nonblack	55	no	32.5218	yes	yes	no	no	57	0	395	60	395	3.03	78	0	18.97	18.6	71		6.5	108.5	0.74	18.2	Yes	3	0	0
208	woman	nonblack	56	winter	23.9352	yes	no	no	yes	2.2	0	0	0	331	7.4	82.8	1.8	8	72	91	95	28.5	140.5	0.6	12.6	No	0	0	1
209	woman	nonblack	49	no	22.5	no	no	yes	no	0.9	0	6	0.876979	410.5	3	53	29.5	14.5	86.1	91	93.7	7	113.5	0.79	23	No	0	0	0
210	man	black	58	no	22.1453	no	no	no	yes	1.4	0	9	1.35849	397.5	0.5	62.9	18	18.6	95.6	92	95.5	6	5.5	0.85	30.4	No	0	1	0
211	man	nonblack	59	no	33.0783	yes	no	no	no	68	0	452	68.4848	396	6.31	70.5	0	23.19	92	89		1.5	252.5	0.79	29.1	Yes	3	0	0
212	woman	black	65	no	25.0995	yes	no	yes	yes	3.2	0	14	3.19392	263	2.1	44.3	38.6	15	61.2	94	97.6	46.7	82.5	0.93	14.8	No	0	0	1
213	woman	nonblack	55	no	23.4339	no	no	no	no	3.6	0	26	3.53741	441	0.6	65.1	12.9	21.4	93	92	96.4	4.2	88.5	0.86	41.1	No	0	1	0
214	woman	nonblack	61	no	23.533	yes	no	no	no	1.7	0	0	0	378.5	1.2	46.1	24.7	28	84.1	95	96	0	42.5	0.98	32	No	0	1	0
215	woman	nonblack	42	no	29.3897	no	no	no	no	4	0	33	4.37569	452.5	1.96	51	19.6	27.44	96.6	91		7.5	59	0.74	13.8	No	0	0	0
216	man	nonblack	65	no	23.4256	no	no	no	no	3.4	0	18	3.36973	320.5	2.8	62.2	21.4	13.6	75.9	93	96.3	1.9	177	0.91	22.2	No	0	0	1
217	woman	nonblack	58		25.7632	no	no	no	no	3	0	2	0.347826	345	2.5	61.4	17.4	18.7	83.7	92	95	13.5	98.5	0.64	33.8	No	0	1	1
218	woman	nonblack	49	no	19.7569	no	no	yes	yes	0.6	0	0	0	185	0.3	82.7	15.1	1.9	38.3	96	97	281.5	129.5	0.71	28.7	No	0	0	1
219	woman	nonblack	62	winter	28.8754	no	no	no	no	26.6	0	201	26.2174	460	5.8	70.7		23.5	95.8	89	94.1	8.2	135	1.11	8.7	No	2	0	0
220	man	black	45		27.8547	no	no	no	no	11.5														0.89	21.8	No	1	0	0
221	man	nonblack	47	winter	28.7109	no	no	no	no	3.5		29	3.5474	490.5	2	40.6	26.8	30.6	96.1	89	95.3	2.5	70.5	0.94		No	0	1	0
222	woman	nonblack	57	no	22.9761	no	no	no	no	1.7	0	10	1.68776	355.5	8.4	57.4	14.6	19.6	84.3	88	95.3	10	73.5	0.99	28.1	No	0	0	1
223	woman	nonblack	44	winter	32.534	no	no	no	no	0.5	0	3	0.523256	344	2.3	53.8	26.5	17.4	75.6	95	96	24	69	0.76	22.3	Yes	0	0	1
224	woman	nonblack	47		37.9732	yes	no	no	yes	0.9	0	7	0.949153	442.5	1.6	53.3	24.3	20.8	95.6	87	99	8.5	131	0.8		Yes	0	1	0
225	woman	nonblack	68		30.6131	no	no	no	yes	11.5			0	158	36	60.2	20.4		76.2	91	94.6	32.6	158	0.71	25	Yes	1	0	1
226	woman	nonblack	52	no	25.5017	no	no	no	yes	4.5	0	32	4.50176	426.5	3	58.7	7.3	31	90.9	90	96.1	19.2	71	0.85	26.3	No	0	0	0
227	man	nonblack	69	no	32.8422	yes	no	no	yes	16.5	0	75	16.5441	272	7.3	77.1	15.6	0	67.6	86	91	26.5		1.53	54.9	Yes	2	1	1
228	woman	nonblack	56	no	25.1354	yes	no	no	no	0.8	0	6	0.843091	427	5.5	60.2	16.9	17.4	87	92	94.1	10.8	116.5	0.85	23.6	No	0	0	0
229	woman	nonblack	59	no	37.6264	yes	no	no	yes	1	0	7	1.04478	402	6.5	68.5	9.9	15.2	82.6	84	94.3	13	137	0.93	11.8	Yes	0	0	0
230	man	nonblack	35	no	31.1765	no	no	yes	yes	1.4	0	9	1.39715	386.5	4.8	45.9	21.5	27.8	93.7	91		9	74	0.68	25.5	Yes	0	0	0
231	man	nonblack	52	winter	27.4939	no	no	no	yes	3	0	16	3.04762	315	7.1	54.1	23.7	15.1	63.3	90	94.7	48.5	244	1		No	0	1	1
232	man	nonblack	50	winter	29.5159	no	no	no	no	2.3			0	366.5										0.87	32.7	No	0	1	0
233	woman	nonblack	41	no	23.067	no	no	yes	no	3.1	0	19	3.0563	373	5.8	55.6	23.6	15	86.7	94	96	18.5	124	0.77	24.5	No	0	0	0
234	woman	nonblack	50		24.8485	yes	no	yes	yes	0.3	0	2	0.330124	363.5	1.4	38.9	28	31.7	79.8	93	96.1	7.2	152.5	0.62	13.2	No	0	0	0
235	woman	nonblack	43	winter	29.903	no	no	no	yes	2.8	0	20	2.7618	434.5	3.7	59.7	15	21.6	89.5	90	95.5	14.7	78	0.73	20	No	0	0	0
236	man	nonblack	57	winter	26.6981	yes	no	no	no	3.5	0	22	3.42412	385.5	7	51.2	30.3	99.9	90.5	91	94.1	5.3	72	0.97	29.4	No	0	0	0
237	woman	nonblack	61	no	25.9448	yes	no	no	no	3.4	0	25	3.40136	441	4.9	63.9	16.2	15	85.1	87	95	20.5	170	0.83	19.7	No	0	0	0
238	woman	nonblack	45	no	25.7211	yes	no	no	yes	4.8	0	26	4.81481	324	5.2	63.7	10.8	20.3	70.9	88	95.6	32.2	183.5	0.72	27	No	0	0	1
239	woman	nonblack	57	winter	20.9643	no	no	no	no	4.6	0	28	4.59644	365.5	4.4	61.6	15.3	18.7	73.7	90	95.9	69.7	122.5	91	24	No	0	0	0
240	woman	nonblack	51	no	28.1083	no	no	no	no	3.9	0	24	3.8247	376.5	4.2	61.2	26.1	8.5	84	86	93	8.8	219	0.97	10.7	No	0	0	0
241	woman	nonblack	46	winter	28.3122	yes	no	no	yes	1.8	0	0	0	404	3.6	69.8	11.5	15.1	82.8	92	95	29.5	88	0.88	29.8	No	0	0	0
242	woman	nonblack	55	no	27.2537	no	no	no	no	3.5			0	390	3.6	65.5	7.9						22.9	0.74	18.6	No	0	0	0
243	man	nonblack	28		26.452	no	no	no	no	11.5														1.17	28.5	No	1	0	0
244	man	nonblack	42	winter	27.0168	no	no	yes	yes	9.2	0	57	9.15663	373.5	0.7	59.3	27.7	12.3	90.1	91	94.7	17.2	102.5	1.22	16.6	No	1	0	0
245	woman	nonblack	54	no	24.9904	no	no	no	yes	2.4	0	14	2.39658	350.5	3.1	40.5	37.1	19.3	79.5	93	96	23.5	74.5	0.71	24.3	No	0	0	1
246	woman	nonblack	40	no	20.1873	no	no	no	yes	4.2	0	1	0.166667	360	3.2	66.3	11.3	19.3	83.1	95	98	25.5	105	0.69	27.8	No	0	0	0
247	woman	nonblack	66	no	32.8824	yes	no	no	no	14.6	0	99	14.5624	407.9	3.3	47.01	30.02	19.67	87.4	81	92	22.1	78	0.73	27.1	Yes	1	0	0
248	man	nonblack	46	winter	25.9354	no	no	no	yes	27.3	0	106	27.2961	233	0.9	42.1	45	12	60.9	90	94.9	9	232	0.9	30.2	No	2	1	1
249	man	nonblack	50	no	30.341	no	no	no	no	4	0	27	4.05	400	3.63	76.5	12.8	7.07	90.1	87		11.5	17.3	0.86	19.6	Yes	0	0	0
250	woman	nonblack	62	no	35.7778	yes	no	no	no	3.7	0	27	3.70709	437	5.7	50	24.8	19.5	95.6	92	96.7	5	185	0.83	9.1	Yes	0	0	0
251	woman	nonblack	69	no	32.9778	yes	no	no	yes	4	0	23	4.0292	342.5	7.7	58	23.9	10.4	75.3	88	95.4	60.4	243	0.74	24	Yes	0	0	1
252	woman	nonblack	60	no	33.1975	yes	yes	no	yes	0.7	0	2	0.677966	177	2.5	40.1	31.6	25.8	47.3	95	97.8	10.07	62	0.91	21.5	Yes	0	0	1
253	woman	nonblack	49	no	29.6875	yes	no	no	yes	4.1	0	27	4.06524	398.5	3.5	46.3	21.9	28.3	91.3	94	97.3	6.1	82	0.76	28.6	No	0	0	0
254	woman	nonblack	51	no	34.065	no	yes	yes	yes	3	0	16	2.986	321.5	6.5	47.3	25.1	21.1	72.8	81	90.7	30.8	138	0.59	15.3	Yes	0	0	1
255	man	nonblack	43	no	25.8953	no	no	no	yes	3.4			0	443.5	2.4	53.2	19.6	24.8	92.8	92	94	8.5	59	1.01	22.1	No	0	0	0
256	man	nonblack	53	winter	26.7869	yes	no	no	yes	4.2	0	8	1.3913	345	5.5	60.3	17.8	16.4	76.3	92	96	29	102.5	0.96	22.8	No	0	0	1
257	woman	nonblack	46	winter	33.8037	no	yes	no	no	1.6		12	1.64571	437.5	1.5	65.3	14.6	18.6	85.5	88	95.3	31	104	0.76	19.2	Yes	0	0	0
258	woman	black	35	no	20.3125	no	no	no	no	4.4	0	28	4.39791	382	0	57.5	32.4	10.1	90.3	93	96.9	18.2	229	0.78	23.8	No	0	0	0
259	woman	nonblack	54	no	25.3906	yes	no	no	yes	0	2	0	0	237	0.6	86.7	1.9	10.8	54.7	95	96	86.5	271.5	0.85	23.8	No	0	0	1
260	woman	nonblack	61	no	25.1111	no	no	yes	yes	3.2	0	12	2.12703	338.5	0.6	77.5	0	21.9		91	95	19	71.5	0.92	20.9	No	0	0	1
261	woman	nonblack	35	no	18.8615	no	no	no	no	1.5	0	0	0	364	4.8	83.1	9.1	3	68.9	93	96	61	301	0.77	30.1	No	0	1	0
262	man	nonblack	59	winter	27.474	yes	no	no	yes	65	0	458	65.0414	422.5	1.1	80.7	8.9	9.3	91.2	74	90.4	13.5	64.5	0.97	24.8	No	3	0	0
263	woman	nonblack	50	no	33.3791	no	no	no	yes	23	0	142	22.9341	371.5	1.35	67.2	20.9	10.55	87.8	84	97	7	359.5	0.73		Yes	2	1	0
264	woman	nonblack	58	no	31.5776	yes	yes	yes	yes	11	0	53	11.1775	284.5	6.5	73.5	16.7	3.3	77.3	93		9	276	0.66		Yes	1	1	1
265	woman	black	58	no	26.4062	yes	no	no	yes	0.9	0	2	0.882353	136	2.9	70.6	26.4		31.6	91	95.4	62.6		0.91	25.8	No	0	0	1
266	woman	nonblack	47	no	28.3455	no	no	no	yes	0.2	0	1	0.169731	353.5	5.4	51.8	23.4	19.4	91.5	93	96	7.7	91.5	0.69	25.9	No	0	0	1
267	woman	nonblack	47	no	29.129	yes	no	no	yes	11.5														1.09	23	No	1	0	0
268	man	nonblack	47	winter	25.7099	no	no	no	yes	1.3	0	8	1.28514	373.5	4.1	50.2	25.8	19.9	78.1	90	98	36	96	0.93	36.2	No	0	1	0
269	woman	nonblack	46	no	17.1629	no	no	no	yes	3	0	0	0	201.5	3	92.6	4.2	0.2	37.7	96	97	81	0	0.59	17	No	0	0	1
270	woman	nonblack	43	winter	26.5705	no	no	no	yes	13.4	0	74	13.3333	333	38.9	34.7	16.3	10.2	75.8	90	96.5	26.7	92	0.79	18.9	No	1	0	1
271	woman	nonblack	47	no	26.733	no	no	no	no	0	0	0	0	318.5	8.63	70.8	9.9	10.67	70.2	92	97	57	157	0.79	23.3	No	0	0	1
272	woman	nonblack	57	no	28.1516	no	no	no	no	17.2	0	108	17.1883	377	7.7	81.2	5.2	6	77.9	81	90.1	22.9	208	0.75	21.5	No	2	0	0
273	woman	nonblack	48	no	27.2122	no	no	no	no	11.5			0	408	1.3	48.9	20	29.8	95.9	87	95	3.7	71	0.8	10.5	No	1	0	0
274	woman	nonblack	47	no	42.4885	no	no	no	yes	42	0	256	42.1978	364	2.75	69.5	21.7	6	92	80	97	15	294	1.06	15	Yes	3	0	0
275	woman	nonblack	61	no	38.8057	no	no	no	yes	8	0	15	7.75862	116	28.2	40.1	24.1	7.6	26.5	92		165	252	0.77	16.5	Yes	1	0	1
276	woman	nonblack	47	no	31.4453	no	no	no	yes	52	0	369	51.6084	429	5.01	62.6	14.5	17.89	92.8	87	96	2.5	119.5	0.81	30.5	Yes	3	1	0
277	man	nonblack	46	no	20.0796	no	no	no	no	24	0	145	24.0331	362	11.19	74.2	5.4	9.21	78.4	93		1	110.5	0.96	15.6	No	2	0	0
278	man	nonblack	47	no	34.5285	no	no	no	no	4.4	0	2	0.28136	426.5	1.8	61.3	14	22.9		92	96	20.5	69.5	1.12	23.8	Yes	0	0	0
279	woman	nonblack	49	no	29.6429	no	no	no	yes	0.2	0	1	0.167131	359	5.3	70.1	12.7	11.9	73.3	96	96	34.5	116	0.42	26.7	No	0	0	1
280	woman	nonblack	52	no	24.4584	yes	no	yes	yes	3	0	13	2.71304	287.5	8.35	57	27	7.65	61.5	92		60	122.5	1.03	21.5	No	0	0	1
281	woman	nonblack	57	no	31.2488	no	yes	no	no	5	2	29	4.62151	376.5	3.1	58.7	15.4	22.8	96.8	85	95.2	0.2	88	0.86	28.2	Yes	1	0	0
282	woman	nonblack	50	no	32.2772	no	yes	no	no	42	0	221	41.962	316	6.96	66.9	9.3	16.84	71.1	81		40	209	0.76	23.1	Yes	3	0	1
283	woman	nonblack	65	winter	20.043	no	no	no	no	8	0	44	7.92793	333	12.5	64.9	11.9	10.8	79.3	90	95.4	8.8	132.5	0.66		No	1	1	1
284	woman	nonblack	53	winter	26.7759	no	no	no	yes	4.8	0	33	4.81752	411	1.6	56.4	24.3	17.7	93.3	87	94.7	11.7	90.5	0.66	23.7	No	0	0	0
285	woman	nonblack	44	no	23.7332	yes	no	no	no	11.5														0.97	21.7	No	1	0	0
286	woman	black	58	no	31.2664	no	no	no	yes	0	0	0	0	252.5	17.8	63.4	18.9	100.1	60.3	95	95			0.7	18.2	Yes	0	0	1
287	man	nonblack	58	no	29.8828	yes	no	no	yes	42	0	251	41.6022	362	5.25	54.4	23.3	17.05	92.7	80		12	31	1.42	16.2	No	3	0	0
288	man	nonblack	53	no	35.3099	no	no	no	yes	53	0	322	52.4288	368.5	11.67	41.4	30.7	16.23	74.5	82		32.5	268.5	0.94	6.7	Yes	3	0	0
289	woman	nonblack	52	winter	19.7574	no	no	no	yes	1	0	6	1.01124	356	7.4	68.1	0	24.5	73.6	92	95.4	21.3	127	0.82	17.4	No	0	0	1
290	woman	nonblack	46	no	29.0657	no	no	no	yes	3	0	20	2.96663	404.5	2	52.3	19.2	26.5	92.9	91	95	6.8	118	0.77	12.3	No	0	0	0
291	woman	nonblack	51	no	28.7201	yes	no	no	yes	27	0	88	26.5995	198.5	29.97	41.6	18.4	10.03	43.5	87		13.5	329.5	0.81		No	2	1	1
292	woman	nonblack	52	no	23.931	no	no	no	yes	1.2	0	8	1.21827	394	7.5	54.7	17	20.8	83.5	92	95.9	22.7	128	0.71	35.3	No	0	1	0
293	woman	nonblack	46	no	32.6177	yes	no	no	yes	11.5														0.92	22	Yes	1	0	0
294	woman	nonblack	64	no	27.4796	no	no	no	no	5	0	34	5.42553	376	4.79	56.4	25.4	13.41	86.3	90		26	76.5	0.94	19.1	No	1	0	0
295	man	nonblack	45	no	24.6914	no	no	no	yes	2.7	0	1	0.148699	403.5	0.9	60.2	13.4	25.5	91.7	92	96	75		0.83	21.2	No	0	0	0
296	woman	nonblack	42	no	24.7156	no	no	yes	yes	9.4	0	72	9.36078	461.5	2.7	62.4	8.9	26	95.9	89	95.6	4.1	75	0.78	25.6	No	1	0	0
297	woman	black	51	no	31.8459	no	yes	no	yes	11.5			0	448	2.2	77.3	5.7	14.8	69.8	74	93	10.7	146.5	0.84	22.1	Yes	1	0	0
298	woman	nonblack	54	no	32.1804	no	no	yes	yes	4.9		27	4.90166	330.5	2.4	57.2	35.7	4.7						0.76	22.6	Yes	0	0	1
299	woman	nonblack	52	no	30.8758	no	no	no	no	6	0	39	5.81366	402.5	8.57	70.1	15.5	5.83	92.6	91		4	126	0.87	27.5	Yes	1	0	0
300	man	nonblack	41	no	35.7355	yes	no	no	yes	17	0	117	16.6548	421.5	4.15	64.8	18.6	12.45	90.6	76		7	216	0.96		Yes	2	1	0
301	man	nonblack	52	no	23.8142	no	no	no	yes	8	0	58	7.6652	454	3.41	52.2	23.3	21.09	88.4	91		11.5	76.5	1.09	28.4	No	1	0	0
302	man	nonblack	55	no	27.7698	no	no	no	no	6.5	0	45	6.52174	414	1.6	62.1	12.7	23.6	89.3	88	92.7	15.6	53	1.18	20.2	No	1	0	0
303	woman	nonblack	45	winter	23.4339	no	no	no	yes	2		14	2.41379	348	2.87	74	3.9	19.23	77.6	95	99	43.5	136.5	0.65	30.2	No	0	1	1
304	woman	black	49	no	33.2031	no	no	no	yes	11	0	74	11.0723	401	3.49	64.6	11.6	20.3	93.2	95		7	86	0.86	42.6	Yes	1	1	0
305	man	nonblack	58	no	26.1719	no	no	no	yes	5	0	33	5.02538	394	4.8	60.5	12.3	22.3	83.1	87	92.8	34.5	116	1.16	27.6	No	1	0	0
306	man	nonblack	61	no	28.6344	no	no	no		20.2	0	133	20.1515	396	0.1	68.3	19.3	12.3	89.6	78	90.7	5.9	73	1.08	17.4	No	2	0	0
307	woman	black	51	no	28.5	yes	no	no	yes	10	0	58			7.8	68.5	10.4	13.3	80.2	89		14	264.5	0.85		No	1	1	0
308	woman	nonblack	61	no	32.6177	yes	yes	no	yes	9.9	0	75	9.91189	454	6.6	58.3	23.1	12	89.9	79	93.9	163.5		0.8	26.4	Yes	1	0	0
309	woman	nonblack	44	no	28.5	no	no	no	yes	6	0	37	6.48175	342.5	11.82	52.3	18.7	17.18	78.5	91		28	114	0.77		No	1	1	1
310	woman	nonblack	61	winter	18.0662	no	no	no	no	4.3	0	2	0.479042	250.5	0.4	38.7	30.9	30	66.8	94	96	4	51.5	0.68	18.7	No	0	0	1
311	man	nonblack	56	no	38.5397	no	no	no	no	70	0	377	70.2484	322	8.23	57.1	9.9	24.77	79.7	85		16	137.5	0.86		Yes	3	1	1
312	woman	nonblack	51	winter	27.5652	no	no	no	yes	17.3	0	118	17.1221	413.5	1.7	55.9	9	33.4	91.5	82	94.9	24.7	73	1.09	45.6	No	2	1	0
313	man	nonblack	59	no	26.1005	no	no	no	no	31	0	205	30.5211	403	7.69	42.9	26.3	23.11	88.6	81		14.5	62	0.94	54.2	No	3	1	0
314	woman	black	48	no	31.2295	yes	yes	no	yes	31	0	227	30.9545	440	3.18	56.9	17.7	22.22	94.8	84		2.5	152	0.78	12.3	Yes	3	0	0
315	man	nonblack	43	no	22.1893	no	no	yes	yes	8	0	50	7.53769	398	6.28	36.3	24.6	32.82	90.9	91		13.5	84.5	1.18	17.6	No	1	0	0
316	man	nonblack	41	no	26.1953	no	no	no	yes	4	0	27	4.30279	376.5	5.58	55.1	15.8	23.52	89.1	90		9.5	67.5	0.87		No	0	1	0
317	man	nonblack	49	no	22.5827	no	no	no	yes	2	0	11	2.41758	273	9.71	61.4	18.3	10.59	65	92		11	84	0.84		No	0	1	1
318	man	nonblack	71	no	26.8923	no	no	no	no	57	0	156	56.7273	165	30	70	0	0	35.4	88		69	0	1.14	28.5	No	3	0	1
319	man	nonblack	51	winter	41.1102	yes	no	no	yes	5.1	0	31	5.04065	369	5.1	60	16.2	18.7	89.3	90	93.3	13.7	66.5	0.9	19.9	Yes	1	0	0
320	woman	nonblack	75	no	24.539	yes	no	no	yes	11.3	0	67	11.2921	356	1.5	66.3	27	5.2	76.7	68	95.1	35.9	103.5	0.98		No	1	1	1
321	man	nonblack	63	no	27.2109	yes	no	yes	yes	50	0	295	49.5105	357.5	10.63	61.3	12	16.07	81.8	88		14	89.5	1.17	24.9	No	3	0	1
322	woman	nonblack	63	winter	39.1719	yes	yes	no	yes	37.1	0	177	37.0681	286.5	2.6	82.5	11.9	3	66.1	82	92	50.9	130.5	0.83		Yes	3	1	1
323	woman	nonblack	43	no	21.9887	no	no	no	yes	3	0	7	1.0566	397.5	2.3	76.1	5.6		7					0.67	20.1	No	0	0	0
324	man	nonblack	55	no	28.5399	yes	yes	no		9	0	56	9.19289	365.5	5.06	49	22.3	23.64	76.5	91		17	80.5	1.07	29.4	No	1	0	0
325	woman	nonblack	59	winter	30.0887	yes	no	no	no	0	0	0	0	324	5.9	74.1	0	20.1	72	95	96	22	156.5	0.85	30.8	Yes	0	1	1
326	woman	black	64	no	32.2567	no	no	no	yes	6.4	0	45	6.43623	419.5	1	69.1	24.4	5.5	90.3	75	94	11.1	161	1.07	22.1	Yes	1	0	0
327	woman	black	55	no	35.9572	yes	no	no	yes	5	0	18	4.96552	217.5	7.36	32.4	37.5	22.74	48.7	87		91	62.5	1		Yes	1	1	1
328	man	nonblack	44	no	25.0776	no	no	yes	no	71	0	513	70.84	434.5	9.09	71.8	10.8	8.31	89	83		6	184.5	0.85	27.4	No	3	0	0
329	man	black	42	no	22.4912	no	no	yes	yes	3	0	13	2.52427	309	3.88	67.3	7.6	21.22	83.5	88	95	9	75	0.92		No	0	1	1
330	man	nonblack	58	no	26.3101	yes	no	no	no	4	0	31	4.12417	451	2	64.3	18.7	15	86.9	90		31	223.5	0.97		No	0	1	0
331	man	nonblack	65	no	27.3959	yes	no	no	no	23	0	131	23.4277	335.5	19.52	75.7	2.1	2.68	74	88	96	13.5	302.5	1.26		No	2	1	1
332	man	nonblack	57	no	27.0381	no	yes	no	no	4	0	23	3.89281	354.5	11.99	53.2	15.8	19.01	84.1	88		0.5	2	0.78	34	No	0	1	1
333	woman	nonblack	36	no	23.7669	no	no	no	no	7	0	43	6.50694	396.5	5.93	51.7	27.4	14.97	87.9	94		20	140.5	0.78		No	1	1	0
334	man	nonblack	36	no	20.6926	no	no	yes	yes	2.3	0	12	2.32258	310	1.8	50.7	31.2	16.3	67.4	92	94.9	55.5	76.5	1.14	28.2	No	0	0	1
335	woman	nonblack	50	no	29.8643	no	no	yes	yes	1	0	5	0.950872	315.5	2.2	85.9	11.9		78.6	86	92.3	24.1		0.91	12.3	No	0	0	1
336	man	nonblack	66	no	26.8211	no	no	yes	no	9	0	49	8.86878	331.5	8.6	55.7	14	21.7	72	89		6.5	140	0.92	33.8	No	1	1	1
337	man	nonblack	52	no	28.5	no	no	no	no	2.9	0	19	2.86432	398	2.1	60.9	15.1	21.9	92.1	90	93.9	7.8	51.5	1.06	15.2	No	0	0	0
338	woman	nonblack	49	no	28.1337	no	no	no	yes	21	0	123	21.3603	345.5	4.63	53.8	16.6	24.97	80.1	82		18.5	39	0.75	10.4	No	2	0	1
339	woman	nonblack	46	no	27.2318	yes	no	yes	yes	1	0	5			2.51	62.8	15.9	18.79	80.4	90		20.5	67.5	0.78		No	0	1	0
340	man	nonblack	49	no	33.8345	yes	no	yes	yes	48	0	306	47.6883	385	5.71	51	13.8	29.49	90.3	76		1	44.5	0.84		Yes	3	1	0
341	man	nonblack	47	no	27.5374	no	no	no	yes	0.4	0	0	0	308	12.8	60.4	10.8	16	67.7			10	104.5	0.97		No	0	1	1
342	woman	nonblack	51	no	33.8759	no	no	no	no	6.5	0	28	6.52427	257.5	2.3	71.7	17.5	8.5	51.9	89	93.1	30.6	101.5	0.8	45	Yes	1	1	1
343	man	nonblack	39	no	19.6642	no	no	no	yes	0	0	0	0	265	1.1	74.9	3.8	20.2	56.9		97	173	49	0.76	78.9	No	0	1	1
344	man	nonblack	61	no	25.9242	no	no	no	yes	18.1	0	107	1808.45	3.55	3.7	56.5	13.1	26.7	68.9	76	93.4	33.7	72.5	1.27	27.3	No	2	0	1
345	woman	nonblack	41	no	26.4629	no	no	no	yes	1.8	0	11	1.76707	373.5	3.3	62.9	13.1	20.6	87.1	92	97	6.2	72	0.66	14	No	0	0	0
346	woman	nonblack	53	no	30.2435	no	no	no	no	3	0	12	2.92089	246.5	14.4	54.4	13.6	17.6	55.5	92		16.5	90	0.81	25.6	Yes	0	0	1
347	woman	nonblack	50	no	24.5747	no	yes	no	no	11.2	0	54	11.1917	289.5	10	57.9	13.5	18.6	65.2	91	97.2	23.8	218	0.79		No	1	1	1
348	man	nonblack	59	no	29.6558	no	yes	no	yes	40.6	0	226	40.4173	335.5	5.23	53.5	17	24.27	73.2	75	92.4	83.3	86.5	1.05	36.7	No	3	1	1
349	man	nonblack	59	winter	36.3324	yes	no	no	yes	67.2		336	67.2	300	3.2	74.7	0	22.1	62.4	86	95	75		1.14	19.8	Yes	3	0	1
350	woman	nonblack	46	no	33.1384	yes	no	no	yes	31	0	231	30.6298	452.5	4.7	68.1	6.3	20.9	90	88		16	145.5	0.92	24.7	Yes	3	0	0
351	man	nonblack	47	no	24.9143	no	no	no	yes	4.9	0	31	4.90765	379	1.3	48.4	28.3	22	93.2	92	96.5	7	79	0.86		No	0	1	0
352	man	nonblack	46	no	26.1961	yes	yes	no	yes	3	0	17	3.30097	309	6.63	64.9	15.9	12.57	74.2			36	169.5	0.86	18.2	No	0	0	1
353	man	nonblack	47	no	28.472	no	no	no	yes	3.1	0	23	3.6751	375.5	0.4	47.9	28.6	23.1	82.7	94	96.1	59.7	56	1.37	21.8	No	0	0	0
354	woman	nonblack	52	no	22.4906	no	no	yes		2.1	0	11	2.1256	310.5	2.1	53.6	27.8	16.5	72.8	89	93.2	26.9	126.5	0.77		No	0	1	1
355	man	black	49	no	29.0732	no	no	yes	yes	14.7	0	92	14.6032	378	10.7	53.3	13.3	22.8	80.4	88	93.5	37.7	63.5	0.9	30.9	No	1	1	0
356	man	black	36	no	33.9624	no	no	no	yes	65	0	374	65.0435	345	15.51	52.8	9.1	22.59	75.2	89		28.5	44.5	1.07	27.7	Yes	3	0	1
357	man	black	46	no	30.4132	yes	yes	no	no	2.6	0	13	2.56158	304.5	0	44.3	37.2	18.5	69.4	90	94.8	22.2	106	1.19		Yes	0	1	1
358	man	nonblack	43	winter	29.413	yes	no	no	yes	4.7	0	28	4.74576	354	3.2	64.8	13	19	83.6	87	92.9	10.3	94.5	0.85		No	0	1	1
359	woman	nonblack	47	winter	26.9972	no	no	no	yes	2.5	0	11	2.49527	264.5	1.9	71.8	8.3	18	66.1	92	96.4	54.8	101.5	0.66		No	0	1	1
360	man	nonblack	52	no	31.231	yes	no	no	yes	34	0	153	33.8122	271.5	7.55	58	27.4	7.05	66.7	88		2	165.5	0.9		Yes	3	1	1
361	man	black	62	no	25.1485	yes	yes	no	yes	18	0	132	17.6983	447.5	1.9	68.6	15.3	14.2	88.6	92		4.5	42.5	1.08		No	2	1	0
362	man	nonblack	36	no	33.7716	no	no	no	yes	81	0	530	80.7107	394	2.92	68	12.8	16.28	94	49		4.5	140	1.03		Yes	3	1	0
363	woman	black	43	no	30.6041	no	no	yes	yes	42	0	256	41.8529	367	5.99	51.6	21.3	21.11	97.3	87		32	126.5	0.9	25.9	Yes	3	0	0
364	man	nonblack	60	no	27.4475	no	no	no	yes	49.2	0	285	49.0674	348.5	5.2	69.4	10.7	14.7	73.7	74	93.5	11.9	87.5	1.06		No	3	1	1
365	woman	nonblack	55	no	26.5582	no	no	no	no	9.7	0	50	9.58466	313	5.1	66.5	10.8	17.6	60	89	95.7	59.2	157.5	0.78	23.1	No	1	0	1
366	woman	nonblack	55	no	43.1556	yes	no	no	yes	11.3	0	69	11.2653	367.5	6.1	6.56	17.4	69.94	80.3	80		9	184	0.83		Yes	1	1	0
367	woman	black	40	no	39.9819	no	no	no	yes	17	0	117	16.5566	424	6.13	62.6	6.7	24.57	91.5	90		50	73.5	0.71		Yes	2	1	0
368	man	nonblack	35	no	33.7035	no	no	yes	yes	89.5	0	512	87.7714	350	18.9	56.1	0	25	81.6			4	57	0.88	22.1	Yes	3	0	1
369	man	nonblack	63	no	40.2285	yes	yes	no		77	0	495	77.2432	384.5	6.89	78.9	1.3	12.9	83			36.5	55	0.69		Yes	3	1	0
370	woman	nonblack	48	no	28.5	no	no	no	yes	110	0	725	109.572	397	4.53	74.9	5.4	15.17	91.7	73		12.5	153.5	0.84		No	3	1	0
371	man	black	37	no	26.9557	no	no	no	no	27	0	164	26.922	365.5	6	63.9	17.1	13	78.4	86	96		120	0.99		No	2	1	0
372	woman	nonblack	45	no	22.8659	no	yes	no	no	0.7	0	4	0.717489	334.5	1.8	55.5	23.9	18.8	75.6	93	97.5	69.4	102	0.81	24.6	No	0	0	1
373	man	nonblack	48	no	30.7422	no	yes	no	yes	74.5	0	340	51.2563	398	5.4	74	0	20.6	90.7	44	84	11.5	67	0.76		Yes	3	1	0
374	man	black	42	no	37.6276	yes	no	yes	yes	35	2	168	34.1695	295	10.7	59.7	21.2	8.4	70.5	20	86	36	131	1.05		Yes	3	1	1
375	man	nonblack	43	winter	36.8442	no	no	no	yes	59.5	0	407	59.4161	411	0.6	50.1	32.5	16.8	96.9	65	88.2	7.8	195	0.87	46.7	Yes	3	1	0
376	man	nonblack	59	no	29.8553	no	no	no	yes	1	0	8	1.41176	340	5.29	55.7	25.7	13.2	79	88		21.5	133	0.94	78.9	No	0	1	1
377	woman	nonblack	36	no	20.4635	no	no	no	yes	0	0	0	0	436	3.4	39.3	26.4	30.9	83	95	96	39.5	123.5	0.62	20.2	No	0	0	0
378	man	nonblack	42	no	21.4109	no	no	no	yes	3.9	0	24	3.91304	368	5.8	52.4	14.5	27.3	80.7	90	96	6.8	66.5	0.95	20.8	No	0	0	0
379	man	black	53	no	27.3275	yes	no	no	yes	32	0	201	31.8626	378.5	2.91	46.4	23	27.69	85	80		17.5	50.5	1.28		No	3	1	0
380	woman	nonblack	52	no	26.2292	no	no	no	yes	2.3	0	13	2.30769	338	4.3	59.5	17.5	18.7	87	91	95	2.3	155.5	0.82		No	0	1	1
381	man	nonblack	43	winter	30.7658	yes	no	no	no	38.5	0	227	38.3662	355	1.4	81	3.2	14.4	79.9	86	95.4	27.6	80.5	0.86	16.7	Yes	3	0	1
382	man	nonblack	47	no	41.8156	no	no	no	no	26.9	0	120	26.8657	268	0.7	60.4	16.8	22.1	62.2	58	88.4	60.1	76	1.03		Yes	2	1	1
383	woman	nonblack	44	no	30.1038	yes	no	no	no	2	0	13	1.95734	398.5	6.27	54.8	16.2	22.7	84.9	89	94	15.5	112.5	0.82	21.1	Yes	0	0	0
384	man	nonblack	47	winter	27.0169	no	no	no	no	1.7	0	0	0	398.5	1	52.4	17.3	29.3	86.8			20	89	0.99		No	0	1	0
385	woman	black	51	no	28.1675	no	no	no	no	8.9	0	66	8.85906	447	0.8	50.7	29.7	18.8	94.2	88	93.9	4.2	100.5	0.85	28.9	No	1	0	0
386	man	nonblack	55	no	24.6367	no	no	no	yes	1.9	0	12	1.9407	371	4	46.6	26.5	22.8	75.5	92	94	20.2	60.5	1.03		No	0	1	0
387	woman	black	46	no	29.9039	yes	yes	no	yes	10.9	0	63	10.8934	347	3.7	67.4	17.3	11.16	81.7	85	93.9	13.1	140.5	0.87	21.7	No	1	0	1
388	man	nonblack	43	no	32.6669	yes	no	no	no	18	0	110	17.9592	367.5	7.89	70.3	9.7	12.11	89.5	90		7.5	215	1.06	33.4	Yes	2	1	0
389	woman	nonblack	50	no	45.37	yes	no	yes	yes	25	0	103	24.9697	247.5	11.7	67.7	8.5	12.1	58.9	66.1	88.7	7.8	204.5	0.83		Yes	2	1	1
390	man	nonblack	41	no	21.0164	no	no	no	no	9	0	49	8.88218	331	7.55	68	14.8	9.65	74.4	90		33	338	1.11	19.8	No	1	0	1
391	man	nonblack	35	no	36.1987	no	no	no	yes	57	0	368	56.9072	388	5.93	52.4	17	24.67	92.6	61		0.5	66	0.75	18.1	Yes	3	0	0
392	woman	nonblack	56	no	32.5774	no	no	no	yes	12	0	65	12.037	324	8.33	43.7	27.3	20.67	71	82	36.5			0.85		Yes	1	1	1
393	woman	nonblack	48	no	28.6368	yes	no	no	no	6	0	36	6.28821	343.5	7.57	82.8	1	8.6	74.5	88		75	218	0.78	54.6	No	1	1	1
394	woman	nonblack	50	no	22.9874	no	no	no	yes	10	0	56	9.50495	353.5	9.34	57.1	11.3	22.2	77.9	90	93	28.5	95	0.66	76.3	No	1	1	1
395	woman	nonblack	37	no	31.5582	no	no	no	no	3	0	26	3.18693	489.5	4.6	48.4	17.3	29.7	93.8	92		11	66.5	0.75	34.7	Yes	0	1	0
396	man	nonblack	41	no	39.1695	yes	no	yes	yes	55	0	294	55.2978	319	3.29	61.4	19.4	15.8	93.8	81		3.5	70.5	1.13		Yes	3	1	1
397	woman	nonblack	53	no	24.1949	no	no	no	yes	4	0	25	4.16667	360	3.61	48.9	14.3	33.19	83.9	88		5.5	69	0.68	67.8	No	0	1	0
398	man	nonblack	60	no	29.374	yes	yes	no	yes	28	0	140	27.6771	303.5	5.77	53.4	23.2	17.6	74.9	87		13.5	150	1.85	112.4	No	2	1	1
399	man	nonblack	59	winter	29.3962	yes	no	no	yes	18.3	1	78	18.0695	259	3.5	86.1	0	10.04	56.4	93	98	18	175.5	0.84	98.7	No	2	1	1
400	woman	nonblack	54	no	28.3413	no	no	no	yes	26	0	149	26.1786	341.5	6.3	54.8	25.6	13.3	83.1	81		12	138.5	0.71	125.7	No	2	1	1
401	man	nonblack	37	no	19.2284	no	no	no	yes	12	0	80	11.8227	406	5.54	52.9	14.1	27.46	86.3	92		13	57.5	0.88	134.6	No	1	1	0
402	man	nonblack	37	no	29.5098	no	no	yes	yes	15	103	0	0	426	6.69	48	22.5	22.81	89.4	89	94	8.5	86	0.83		No	2	1	0
403	man	black	58	no	22.0317	no	no	no	no	14.3	0	95	14.2857	399	4.8	52.9	20.8	21.5	87.8	87	94.4	15.3	55	0.77	137.8	No	1	1	0
404	man	nonblack	46	no	34.9311	no	no	no	yes	8.3	0	32	8.27586	232	1.5	50	30.6	17.9	70.1	85	93.4	14.3	113.5	0.86		Yes	1	1	1
405	man	nonblack	57	winter	56.5614	yes	no	no	yes	13	0	37	6.49123	342	1.3	65.5	15.1	18.1	70.2			4.5	31	0.99		Yes	1	1	1
406	woman	black	63	no	21.103	yes	no	no	yes	3.6	0	2	0.446927	268.5	3.7	37.4	40.8	18.1	69	89	96	43.5	104.5	0.62		No	0	1	1
407	woman	nonblack	55	winter	26.8122	yes	yes	no	no	13.5	0	79	13.4851	351.5	2	62.3	13.8	21.9	81.5	89	97.1	27.2	56.5	0.66		No	1	1	1
408	woman	nonblack	35	no	22.8099	no	no	no	yes	2	0	7	1.83406	229	6.77	58.5	14.2	20.53	53.9	95		97	57.5	0.93	65.8	No	0	1	1
409	woman	nonblack	60	no	24.8192	yes	no	no	yes	17.9	0	52	9.04348	345	1.9	46.4	29.7	22				13	73	0.8	124.7	No	2	1	1
410	woman	nonblack	51	no	21.5611	no	no	no	yes	16	0	110	15.8463	416.5	3.96	42.7	35.5	17.84	93.7	82		1.5	97.5	0.72	138.9	No	2	1	0
411	woman	black	56	no	30.4858	yes	no	no	no	22	0	139	22.2697	374.5	12.02	47.01	21	19.97	87	92		2	102.5	1.13	67.8	Yes	2	1	0
412	man	nonblack	60	winter	29.8828	yes	no	no	no	29	0	163	29.4578	332	10.24	46.4	24.2	19.16	71.4	78		16	111.5	0.94	31.6	No	2	1	1
413	woman	nonblack	62	winter	20.872	no	no	no	yes	14.8	0	91	14.7568	370	6.6	57.2	21.9	14.3	80.5	85	95.8	5.8	63	0.58	18.1	No	1	0	0
414	woman	nonblack	42	no	34.5758	yes	no	no	no	31	0	187	31.2971	358.5	6.56	52.4	16.2	24.84	83.4	88		6.5	66.5	0.83	98.6	Yes	3	1	1
415	man	nonblack	47	no	28.8311	no	no	no	no	7.4	0	34	7.35135	277.5	1.3	62.7	17	19	61.2	91	95.7	0.5	123.5	1.08	24.1	No	1	0	1
416	man	nonblack	50	no	34.0898	yes	no	no	yes	60	0	392	60.4627	389	8.35	73.7	5.3	12.65	86.4	75		9	320.5	1.12	28.9	Yes	3	0	0
417	woman	nonblack	36	no	34.2128	no	no	yes	yes	39.6	5	241	38.6115	374.5	27.8	35.6	15.4	21.2	81.1	86	96	8.3	206.5	0.83	45.4	Yes	3	1	0
418	man	nonblack	43	no	31.2459	no	no	no	yes	12.4	0	80	12.2668	391.3	3.8	56.6	20.7	18.9	93.7	84	93.8	0	116.3	0.95	32.4	Yes	1	1	0
419	man	nonblack	45	no	30.255	no	no	no	yes	5.1	0	33	5.07692	390	5.4	63.1	11.6	20	91.1	80	91	15	190	1.19	22.2	Yes	1	0	0
420	woman	nonblack	36	winter	27.1968	yes	no	no	yes	5.1	0	30	5.04909	356.5	1.4	56.4	22.9	19.3	78.7	90	96.7	20.9	105.5	0.91	23	No	1	0	1
421	man	nonblack	58	winter	26.4	yes	no	yes	yes	27	0	163	27.129	360.5	2.4	58.4	13.3	25.9	82.1	72	91.2	12.3	56	0.83	23.3	No	2	0	0
422	woman	nonblack	48	no	26.2626	no	no	yes	yes	6.6	0	36	6.6055	327	5.8	65.2	3.8	25.2	73.3	90	94	75	152	0.68	26.2	No	1	0	1
423	woman	nonblack	56	no	21.1671	no	no	no	yes	5	0	30	5.34125	337	6.123	58.2	18.7		75.6	90		11	201.5	0.9		No	1	1	1
424	woman	black	54	winter	26.1556	yes	yes	no	yes	25.3	0	162	25.2468	385	1.2	47.5	25.8	25.5	88.6	92	96.6	8.6	62.5	0.76	24	No	2	0	0
425	man	nonblack	39	no	34.083	yes	no	no	yes	36.7	0	150	36.7347	245	4.3	61.4	20.4	13.9	52.6	80	95.2	59.2	196	1.07		Yes	3	1	1
426	man	black	43	no	28.7786	yes	no	no	no	33	0	218	33.0721	395.5	7.71	67.4	8.5	16.39	80.5	87		20.5	64	1.15	14.3	No	3	0	0
427	woman	nonblack	54	winter	31.4062	yes	no	no	yes	4.3	0	28	4.3467	386.5	4.5	59.6	18	17.9	90.5	90	95	20.2	75.5	0.79		Yes	0	1	0
428	woman	black	60	no	28.9632	no	no	no	no	22	0	147	22.2446	396.5	4.79	73.3	2.4	19.51	93.1	87	98	35	87	0.64		No	2	1	0
429	woman	nonblack	50	winter	21.5269	no	no	no		17.8	0	83	17.5972	283	9.2	71	12.6	7.2	71.8	91	95.6	29.8	265.5	0.62		No	2	1	1
430	man	nonblack	42	no	25.4529	no	no	no	yes	26	0	189	26.069	435	6.3	54	17.5	22.2	83.8	87	95	8.5	113	0.96		No	2	1	0
431	woman	nonblack	43	no	28.125	no	no	yes	yes	9	0	49	8.82883	333	5.56	79.6	5.7	9.14	86	84		12.5	149	1.11		No	1	1	1
432	woman	nonblack	50	no	28.5	yes	no	no	no	9	0	61	9.43299	388	7.22	65.6	12	15.2	87.8	88		5	178	0.56	30	No	1	1	0
433	man	nonblack	48	no	36.3303	yes	no	yes	yes	21.4			0	412	0.6	55.9	16.9	26.6	84.9				49	1.05		Yes	2	1	0
434	man	nonblack	47	no	27.3148	no	no	yes	yes	79	0	415	79.0476	315	13.81	69	2.5	14.69	80.3	85		13	209.5	0.86		No	3	1	1
435	woman	nonblack	61	no	32.3111	no	no	yes	yes	12.7	0	80	12.7321	377	8	61	10.2	20.8	84.6	79	89.6	9.1	129.5	0.76	6.8	Yes	1	0	0
436	man	nonblack	54	no	26.0845	no	no	yes	no	15.6	0	81	13.444	361.5	3.5	47.6	20.8	28.1	75	75	95	21	46.5	0.98		No	2	1	0
437	man	nonblack	40	no	25.9877	no	no	yes	yes	12.1	0	5	1.16732	257	8.4	66	17.1	8.5	58.9	91	94	155		1.14		No	1	1	1
438	woman	nonblack	56	no	28.0689	yes	no	no	yes	2	0	9	1.88811	286	5.59	74.5	10.1	9.8	63.9	91		24.5	153	0.7		No	0	1	1
439	woman	nonblack	45	no	24.0796	no	no	yes	yes	16	0	99	16.1853	367	5.99	64.6	22.1	7.31	83.8	90		7.5	301	0.74		No	2	1	0
440	woman	nonblack	56	winter	33.4243	no	no	no	no	15	0	83	15.3467	324.5	7.24	63.08	12.8	16.88	81.4	87		23.5	116	0.75		Yes	2	1	1
441	woman	nonblack	38	no	19.8568	no	no	yes	yes	3.6	0	22	3.52	375	10.8	58.8	14.8	15.6	85.7	92	95.7	7.4	212	0.91		No	0	1	0
442	man	nonblack	36	no	25.3941	no	no	no	no	7	0	48	6.6436	433.5	0.81	65.1	14.5	19.59	95.9	86		13.5	156	1.25		No	1	1	0
443	woman	nonblack	61	no	29.2609	yes	yes	no	yes	10	0	70	10.396	404	7.67	42.7	26.4	23.23	82.4	86		19.5	111.5	0.92		No	1	1	0
444	woman	nonblack	53	no	25.4501	yes	no	no	yes	10	0	70	10.4089	403.5	7.19	55.8	18.2	18.81	90.1	93		2	288.5	0.74		No	1	1	0
445	woman	nonblack	51	no	24.762	no	no	no	yes	5	0	25	4.71698	318	6.45	67.9	12.3	13.35	88.3	95		75	227.5	0.63		No	1	1	1
446	woman	nonblack	61	no	24.7781	no	no	yes	yes	28	0	180	28.125	384	7.03	41.5	29.2	22.27	83.2	88		19.5	230	0.75		No	2	1	0
447	woman	nonblack	43	no	24.4727	yes	no	no	no	12	0	52	12.1401	257	10.31	66.9	2.5	20.29	67.8	92		19.5	156.5	0.86		No	1	1	1
448	man	nonblack	64	no	27.2109	no	no	no	yes	47	0	282	46.6116	363	4.55	62.4	15.7	17.35	81.8	88		115	119.5	1.01		No	3	1	0
449	woman	nonblack	42	no	25.5252	yes	no	no	yes	4	0	18	4.20233	257	11.28	68.3	12.3	8.12	67.6	91		13.5	182	0.8	30.8	No	0	1	1
450	woman	black	52	winter	30.3593	yes	yes	no	yes	15.5	0	97	15.4377	377	1.1	53.6	23.3	22	86.4	84	92.4	14.3	102.5	0.8	13.2	Yes	2	0	0
451	woman	nonblack	58	no	24.0588	no	no	no	no	4.9	0	1	0.164609	364.5	1.9	50.5	25.7	21.9	77.1	92	96	85.5	70.5	0.93	15.8	No	0	0	0
452	woman	nonblack	53	winter	26.0055	no	no	yes	yes	12	0	73	12.1836	359.5	4.45	50.2	15.9	29.45	75.2	86		27.5	61	0.86	13.4	No	1	0	1
453	man	nonblack	49	no	31.6735	no	no	no	no	7	0	50	7.07547	424	4.95	52.8	20.8	21.45	88.5	92		6.5	114	1.2	5.6	Yes	1	0	0
454	woman	black	43	no	30.7306	no	no	no	yes	4	0	23	3.66534	376.5	10.49	53.8	13.7	22.01	82	89	94	14.5	154	0.77	8.6	Yes	0	0	0
455	woman	nonblack	46	no	29.1786	yes	yes	no	yes	3.4	0	0	0	455	1.4	58.1	11.1	29.4	95.6	93	97	6	48.5	0.52		No	0	1	0
456	man	nonblack	56	no	27.4013	no	no	no	no	2.1	0	14	2.11854	396.5	5.9	54	13.1	27	90.6	89	89	1.8	44.5	0.81	7.6	No	0	0	0
457	woman	black	56	winter	28.1666	no	no	no	no	5	0	30	4.51128	399	4.26	61.5	12.1	22.14	88.1	94		19.5	46.5	0.84		No	1	1	0
458	man	nonblack	53	no	28.2477	no	no	no	no	34	0	181	33.6223	323	6.5	57	15.6	20.9	81.6	91		6	100	0.99	20.2	No	3	0	1
459	woman	nonblack	61	no	24.7768	no	no	no	yes	5	0	22	5.00949	263.5	6.26	63.6	18.8	11.34	74.6	89		8.5	170	0.78		No	1	1	1
460	woman	nonblack	53	no	27.7391	no	no	no	no	17.5	0	75	11.0565	407	3.3	49.6	16.9	30.2	92.5	84	93	0	65.5	0.8		No	2	1	0
461	woman	nonblack	42	no	21.453	no	no	no	yes	2.6	0	17	2.58228	395	4.7	43.2	35.9	16.2	88	92	96.2	11.2	76.5	0.71	20.1	No	0	0	0
462	woman	black	64	no	25.9319	yes	no	no	no	33	0	214	32.7134	392.5	5.61	51.2	22.3	20.89	87	88		2	209	0.86	25	No	3	0	0
463	woman	nonblack	53	winter	25.5844	yes	no	yes	no	3	0	19	3.36283	339	7.08	42.8	38.3	11.82	80.9	83		15.5	124.5	0.6		No	0	1	1
464	man	nonblack	53	no	29.1104	yes	no	no	yes	26.8	0	179	26.783	401	1.9	65.5	23	9.6	89.3	84	91.1	9.1	77.5	0.95	22.3	No	2	0	0
465	man	nonblack	43	no	34.2857	no	no	no	yes	1.2	0	8	1.23871	387.5	0.6	47	32	20.4	86.8	91	95.4	26.2	109	0.8	13	Yes	0	0	0
466	man	nonblack	59	winter	31.0377	yes	yes	no	no	37	0	208	37.3653	334	3.59	74.9	18.4	3.11	82	85		7.5	380.5	1.13		Yes	3	1	1
467	man	nonblack	40	winter	26.7503	no	no	no	yes	14.9	6	8	1.36752	351	2.3	55.4	16.1	26.2	88.4	90	96	22.5	46	1.16		No	1	1	1
468	man	nonblack	59	winter	20.9366	yes	no	yes	no	16.4	0	84	16.3902	307.5	6	70.2	16.3	7.5	78.5	79	94.1	13.2	80	0.86	27.8	No	2	0	1
469	man	nonblack	38	no	26.2642	no	no	no	yes	8	0	45	7.52089	359	5.15	64.9	11.7	18.25	92.9	88		5	107.5	1.3		No	1	1	1
470	man	nonblack	37	winter	23.0546	no	no	yes		25.2	0	177	24.9004	426.5	3.3	62	14.5	20.2	95.3	86	96.6	4.7	53	0.89	19.3	No	2	0	0
471	man	nonblack	43	no	27.3702	no	no	no	yes	15.8	0	49	15.7219	187	10.2	54.5	30	5.3	38.8	88	95.8	23.4	165.5	1.16	30.5	No	2	1	1
472	woman	nonblack	65	no	34.618	yes	yes	no	yes	2	0	14	1.98113	424	5.19	72.4	9.8	12.61	88.4	84		12.5	191.5	0.86	24.5	Yes	0	0	0
473	woman	nonblack	63	no	30.4373	yes	no	no	yes	74	0	467	74.3236	377	4.24	65.9	11.5	18.36	88.9	84		10	112.5	0.54		Yes	3	1	0
474	man	nonblack	46	no	30.2987	no	no	no	yes	12	0	81	11.6129	418.5	3.23	53.6	17.7	25.47	94.9	92		1	59.5	1.15		Yes	1	1	0
475	man	nonblack	54	winter	36.8704	no	no	no	yes	35.1	0	45	10.2467	263.5	3.8	74.8	8.3	13.1	58.4	85	95	26	63.5	1.06		Yes	3	1	1
476	woman	nonblack	49	no	25.0292	no	no	no	yes	19		108	18.6207	348	3.59	53.6	20.4	22.4	84.1	92		15	210.5	0.86		No	2	1	1
477	man	nonblack	57	winter	26.8566	no	no	no	no	27.2	0	144	27.1272	318.5	4.4	64.2	11.9	19.5	80.1	86	94.7	4.3	136	0.84		No	2	1	1
478	woman	nonblack	35	no	24.5153	no	no	no	no	0	0	1	0.186916	321	1.72	64.5	33.8	0	64.1			84	0	0.82		No	0	1	1
479	woman	nonblack	45	no	26.3952	no	no	no	yes	9	0	36	8.83436	244.5	10.84	36.2	29.9	23.06	58.7	91		20.5	112.5	0.64		No	1	1	1
480	man	nonblack	54	no	37.649	no	no	no	yes	74.8	0	503	74.5185	405	4.1	84.9	0	11	90.3	57	84	3.1	136.5	1.08		Yes	3	1	0
481	man	nonblack	45	winter	33.1921	no	no	no	yes	27.1	0	157	26.9914	349	11.3	43.4	11	34.3	85	90	95.7	22.3	63	1.07	25.7	Yes	2	0	1
482	woman	nonblack	56	no	43.2198	yes	yes	no	yes	28	0	177	28.2823	375.5	5.99	73.2	10.1	10.7	87.8	74		14.5	335	0.66		Yes	2	1	0
483	woman	nonblack	55	no	31.7787	yes	no	yes	no	8	0	49	7.57732	388	5.93	56.6	18.8	18.67	86.5	90		2.5	77.5	0.75		Yes	1	1	0
484	woman	nonblack	54	no	29.7656	no	no	no	yes	1	0	9	1.44	375	2.93	74.4	8.8	13.87	88.2	91		96	109	0.81	20	No	0	0	0
485	woman	nonblack	49	winter	22.0711	no	no	no	yes	1	0	9	1.46739	368	5.57	56	12.6	25.83	80.1	93		17.5	102.5	0.63	22.1	No	0	0	0
486	woman	nonblack	57	winter	37.7804	yes	no	no	yes	30	0	190	29.5337	386	9.97	60.1	15	14.9	79.6	88		15.5	259	0.86	28.3	Yes	3	0	0
487	man	black	39	no	23.1925	no	no	yes	yes	24	0	165	24.4143	405.5	2.59	58.2	14.4	24.81	88.2	92		30	51	0.86	9.6	No	2	0	0
488	woman	nonblack	57	winter	34.96	no	no	no	yes	21	0	92	20.5587	268.5	18.62	23.6	27.6	30.18	64.9	85		33	194	0.73		Yes	2	1	1
489	woman	black	52	no	23.1247	yes	no	no	no	17.1	0	59	14.6888	241	1.4	28.6	49.5	20.5	53.9	82	94	66.5	77	0.5		No	2	1	1
490	woman	nonblack	63	winter	21.769	no	no	no	yes	2	0	3	2.02247	89	14.04	75.3	10.7	0	22.5	94		68.5	0	1.03	25.5	No	0	0	1
491	man	nonblack	64	winter	29.1516	yes	no	no	yes	38	0	213	38.2063	334.5	8.07	46.9	17.6	27.43	85.9	89		9.5	47	1.11		No	3	1	1
492	woman	nonblack	59	winter	25.1096	no	no	yes	no	8	0	46	8.31325	332	11.3	59.6	6	23	76.4	92		42	138	0.54	19.8	No	1	0	1
493	woman	nonblack	49	no	23.5457	yes	no	no	yes	3	0	12	2.60398	276.5	8.32	46.1	25.1	20.4	80.1	93		18.5	161	0.8	40.6	No	0	1	1
494	man	nonblack	44	no	39.0305	yes	no	yes	yes	77	0	447	76.6286	350	3.71	76.9	1.4	18	80.1	52		62.5	80.5	0.9		Yes	3	1	1
495	woman	black	49	winter	29.2629	yes	no	no	no	40.2	0	163	40.2469	243	7.8	37.4	22.8	32	53.6	71	96.8	93.2	94.5	0.72	26.5	No	3	0	1
496	man	nonblack	51	no	25.9109	no	no	no	yes	34.6	0	16	2.21198	434	1.15	71.31	10.4	14.63	97.2	87	91	20.5	62	0.77		No	3	1	0
497	woman	nonblack	61	no	28.6963	yes	no	no	no	14	0	81	14.026	346.5	5.05	46.8	23.1	25.05	87.3	81			46	0.86	34.4	No	1	1	1
498	woman	nonblack	60	no	29.1545	yes	no	no	yes	89	0	587			3.92	61.9	11.6	22.5	92.4	73		8.5	42.5	0.81	30.5	No	3	1	0
499	woman	nonblack	59	winter	26.7018	no	no	no	no	23	0	130	23.494	332	11.73	61.1	13.1	14.07	78.2	89		19	90	0.91	32.8	No	2	1	1
500	woman	nonblack	38		18.3655	no	no	yes	no	0.4	0	0	0	421.5	1.7	57.4	16.6	24.3	96.1	90	91.3	11.5	98.5	0.67		No	0	1	0
501	man	nonblack	48	winter	28.8093	no	no	no	yes	80.1	0	361	58.2258	372	2.8	82.1	2	13	82.8	79	94.6	15.4	116	1.03		No	3	1	0
502	woman	black	31	no	24.7512	no	no	yes	yes	2.7	0	13	2.68503	290.5	5.2	70.9	9.5	14.5	79.2	94	97.7	23.8	191.5	0.66		No	0	1	1
503	woman	black	28	no	26.9282	no	no	no	no	0.5	0	3	0.471822	381.5	1.3	57.5	30.3	10.9	91	92		22.5	216	0.65	29	No	0	0	0
504	man	nonblack	51	winter	31.9347	yes	no	no	yes	91	0	577	91.2253	379.5	8.43	75	0.5	16.1	80.1	50		5	202.5	0.95	15.1	Yes	3	0	0
505	woman	nonblack	58	no	28.4889	yes	no	no	no	79.4	0	472	78.6667	360	2.9	76	5.1	16	90.4	75	94.6	2.5	125	0.65		No	3	1	0
506	man	nonblack	39	no	27.4956	yes	no	no	yes	48	0	261	48.1106	325.5	8.6	60.1	17.7	13.7	80.5	86		17.5	76.5	0.96		No	3	1	1
507	woman	nonblack	36	winter	34.3434	no	no	no	yes	36	0	232	35.8301	388.5	6.18	64.2	9	20.6	89.4	91		11	15.95	0.83		Yes	3	1	0
508	woman	nonblack	48	no	36.8889	yes	no	no		11.5	0	60	11.465	314	3.2	47.3	37.1	12.4	69.6	87	94	56.4	90.5	0.87		Yes	1	1	1
509	woman	nonblack	64	no	28.2812	no	yes	no	yes	3	0	17	3.10976	328	6.71	52.3	27.7	13.3	79.1	87		19.5	108.5	0.71	34	No	0	1	1
510	woman	nonblack	58	winter	32.8933	no	no	yes	no	41	0	259	40.841	380.5	3.94	49.4	30	16.66	90.8	64		9	94.5	0.74	26.9	Yes	3	0	0
511	woman	nonblack	47	no	23.8054	no	no	no	no	7	0	35	6.57277	319.5	5.01	65.9	5.2	23.89	69.8	89		53	94.5	0.73		No	1	1	1
512	man	nonblack	65	winter	26.1246	yes	yes	no	no	10	0	61	9.6063	381	10.37	55.4	14	20.2	81.8			15.5	116.5	1.17	23.7	No	1	0	0
513	man	nonblack	45	winter	26.8274	no	no	no	no	26	0	144	25.5621	338	18.2	43.5	13.6	24.7	70.2	92		27	84	0.89		No	2	1	1
514	woman	nonblack	55	winter	35.2787	no	no	no	no	9	0	73	9.18239	477	2.73	50.8	16.5	30	93.1	89		13	79	0.72		Yes	1	1	0
515	woman	black	49	no	23.4236	no	no	yes	yes	10	0	66	9.94975	398	9.3	65.7	2.8	22.2	81.2	96		13.5	114.5	0.84	13	No	1	0	0
516	man	nonblack	53	no	20.2801	no	no	no	no	4.2	0	25	4.20168	357	9.2	49.2	20.3	21.3	76.9	91	96	12.8	92.5	1.12	23.5	No	0	0	1
517	woman	nonblack	61	no	23.072	yes	no	no	yes	41.5	0	254	41.2449	369.5	1.2	56.7	19.5	22.6	90.4	85	94.6	8.4	80	0.8		No	3	1	0
518	man	nonblack	62	no	25.8541	no	no	no	yes	54.2	27	105	16.6227	379	10.2	65.3	5	19.5	75.3	77	92.1	41.3	48.5	1.11		No	3	1	0
519	woman	black	50	no	30.6737	yes	no	no	no	23	0	158	22.8986	414	4.47	55.2	22.8	17.5	85.7	88		11.5	108.5	0.96	29.1	Yes	2	0	0
520	man	nonblack	57	no	29.2982	yes	no	no	no	75	0	335	74.8603	268.5	8.19	69.1	7.4	15.3	63.4	73		35	206	0.97	34.1	No	3	1	1
521	man	nonblack	59	winter	26.9996	yes	no	no	yes	28	0	156	28.2779	331	6.8	47.3	23.4	22.5	75.8	83		19	99	1.01		No	2	1	1
522	man	nonblack	59	no	35.2941	yes	no	no	no	56.3	0	374	56.1	400	3.5	50.6	27.9	18	95.9	69	90	2.4	88	1.2		Yes	3	1	0
523	woman	nonblack	61	winter	26.4428	no	no	no	yes	16	0	106	16.1217	394.5	5.83	64.9	8.4	20.9	92	82		4	107	0.77		No	2	1	0
524	man	nonblack	61	no	24.7611	yes	no	no	no	30.7	0	143	28.6477	299.5	1.5	71.6	15.5	11.4	73	86	92.7	5	71	0.77	37.6	No	3	1	1
525	woman	nonblack	48		29.9489	no	no	no	yes	11.5														0.73	51.9	No	1	1	0
526	man	nonblack	65	no	27.4348	yes	no	no	no	18.5	20	75	12.8023	351.5	6.5	63.3	7.4	22.8	74.7	89	95.9	21.6	93.5	1.2	32.5	No	2	1	1
527	woman	nonblack	50	no	26.4453	no	no	yes	no	2.9	0	21	2.90657	433.5	0.2	72.3	8.1	19.4	89.3	85	93.6	34.3	79	0.73		No	0	1	0
528	man	nonblack	35	no	28.4082	no	no	no	no	7.7	0	58	7.67365	453.5	2.1	49.4	15.4	33.1	94.1	90	95.9	4.8	57	1.04		No	1	1	0
529	woman	nonblack	43	winter	25.711	no	no	no	yes	0.8	0	5	0.811908	369.5	3.5	58.3	25.9	12.3	77.1	95	97.12	21.2	54	0.9	21	No	0	0	0
530	woman	nonblack	65		25.5298	yes	no	no	no	11.5														0.84	19.9	No	1	0	0
531	man	black	47	no	30.3673	yes	no	no	yes	43.4	0	236	43.3028	327	1.8	63	13	22.2	88.8	84	93.1	13.7	67.5	1.07		Yes	3	1	1
532	woman	nonblack	59	no	30.6701	yes	yes	no	no	44.5	0	225	38.6819	349	22.1	57.6	7.2	13.2	94.5	84	94.7	2.6	97	0.86	24.4	Yes	3	0	1
533	woman	black	46	winter	25.072	no	no	no	no	1	0	0	0	305	1.1	72.05	20.1	6.2	69.6	91	96	46	175	0.87		No	0	1	1
534	woman	nonblack	39	no	28.3068	no	no	no	yes	0.5	0	1	0.162382	369.5	0.5	49.9	23	26.5	84.2			50.5	52	0.52	23.2	No	0	0	0
535	woman	nonblack	33	winter	20.1733	no	no	no	no	0	0	0	0	453.5	5.5	54.8	21	18.6	88.8	95	97.2	20.7	72.5	0.66	17.5	No	0	0	0
536	woman	nonblack	60	winter	27.3399	no	no	no	yes	10.3	0	59	10.3057	343.5	9	50.2	16.3	24.5	78.7	88	94.6	13.7	167	0.77	19.9	No	1	0	1
537	woman	nonblack	65	no	32.6585	yes	no	no	no	27	0	137	27.4916	299	8.36	61.7	11.2	18.7	83.4	85		16	64	0.97	30	Yes	2	1	1
538	woman	nonblack	42	no	24.0234	no	no	no	no	1	0	6	1.36622	263.5	10.63	52.2	20.9	16.3	53.2	93		101.5	52.5	0.76	24.6	No	0	0	1
539	woman	nonblack	45	no	24.9896	no	no	no	yes	5.9	0	23	5.85987	235.5	13	51	22.5	13.6	55	94	96.9	84.3	196.5	0.85	18.5	No	1	0	1
540	woman	nonblack	61	no	27.86	yes	no	no	no	24.4	0	167	24.4093	410.5	5.5	53.7	20.4	20.5	87.2	85	94.8	20.3	18	0.95		No	2	1	0
541	man	nonblack	30		32.0759	yes	no	no	yes	11.5														0.79		Yes	1	1	0
542	woman	nonblack	55	no	27.8044	yes	no	no	yes	7	0	49	6.68942	439.5	4.444	48.9	21.7	24.9	89.7	91		13	110	0.75	18	No	1	0	0
543	woman	nonblack	52	winter	33.7171	yes	no	no	yes	6	0	36	5.5102	392	5.74	59.7	24.6	9.9	90.4	90		16.5	231	0.57		Yes	1	1	0
544	man	nonblack	44	no	28.9008	no	no	no	no	45	0	223	45.2792	295.5	14.55	55.7	20	9.8	70.9	81		24.5	153	0.96	34.1	No	3	1	1
545	woman	nonblack	63	no	27.079	yes	no	no	yes	24	0	132	23.7838	333	12.16	32.1	29	26.7	68.4	82		26	147	0.78	29.6	No	2	0	1
546	man	nonblack	57	no	29.205	yes	yes	yes	yes	53	0	275	52.4642	314.5	10.02	57.2	17.6	15.1	83.5	73		3.5	65.5	0.87	21.5	No	3	0	1
547	man	nonblack	53		33.9592	no	no	no	yes	11.5														0.88		Yes	1	1	0
548	woman	nonblack	49	no	23.2526	no	no	no	no	10	0	57	9.82759	348	7.61	52.7	20.8	18.8	77.9	88		26.5	106.5	0.7	25.7	No	1	0	1
549	woman	nonblack	48	no	24.2222	no	no	no	no	1.9		6	0.96	375	16.5	27.45	38.5		80.5	96		8.5	152	0.52		No	0	1	0
550	woman	nonblack	50	no	30.2112	no	no	no	yes	3.6	0	23	3.59375	384	7.9	57.4	19.3	15.4	86.8	96	98.5	5.5	151	0.74	21.2	Yes	0	0	0
551	man	nonblack	49		37.3784	yes	no	no	yes	11.5														0.86		Yes	1	1	0
552	man	black	50	no	34.7457	yes	yes	no	yes	36.9	0	83	34.8252	143	6.3	49.3	31.8	12.6	51.2	78	92.1	14.9	230	0.86		Yes	3	1	1
553	woman	nonblack	53	no	22.9854	no	no	no	no	3	0	20	3.18725	376.5	5.18	63.5	17	14.3	88.9	91		4	72	0.97	38.9	No	0	1	0
554	woman	nonblack	38	no	35.5441	no	no	no	no	1	0	10	1.34078	447.5	5.47	54.3	12.4	27.8	94.8	88		6	66	0.99	48.7	Yes	0	1	0
555	woman	nonblack	60	no	27.491	no	no	no	yes	11.7	0	54	10.4854	309	3.1	66.7	16.3	13.9	82.8			40	87.5	0.77	23.6	No	1	0	1
556	man	nonblack	64	no	23.03	yes	no	no	yes	14.1	0	49	8.23529	357	2	64.7	13.9	19.5	86.9	91	95	15	84	1.08	26.9	No	1	0	1
557	man	nonblack	47	no	31.5537	no	no	no	yes	42.1	0	239	35.495	404	6.3	55.3	14.2	24.1	76.5	78	93	10.4	93.5	0.87	27.9	Yes	3	0	0
558	man	nonblack	52	no	25.9504	no	no	no	no	34.6	0	170	26.8775	379.5	5	58.9	17	19.1	88.9	88	97	9	65.5	1.23		No	3	1	0
559	man	nonblack	42	winter	36.3324	no	no	no	no	33.9	1	212	33.4737	380	10.1	52.5	13.8	23.6	86.4	85	95.4	12.2	107	1.13	27.1	Yes	3	0	0
560	man	nonblack	62		29.0318	yes	no	no	yes	11.5														1.3	14.9	No	1	0	0
561	man	nonblack	46	no	32.6992	yes	no	no	yes	35	0	206	34.866	354.5	15.37	69.5	8.3	6.8	82.8	83	27			0.86	22.1	Yes	3	0	1
562	man	black	44	no	29.7609	no	no	no	yes	11.6	0	60	9.04523	398	1.6	64.2	8.8	25.4	90.5			32.5	105.5	0.86	20.4	No	1	0	0
563	woman	nonblack	46	no	24.3418	no	no	no	yes	2	0	13	2.13699	365	5.48	53.2	15.1	26.3	88	94		20	75.5	0.65	17.2	No	0	0	0
564	woman	nonblack	58	no	33.7778	no	no	no	yes	38.8	0	290	38.7097	449.5	2.3	46.3	29.8	21.6	87.7	71	93.4	1.8	74.5	0.8		Yes	3	1	0
565	man	nonblack	63		27.1416	no	no	no	yes	11.5														0.86		No	1	1	0
566	woman	nonblack	41	no	30.8545	no	no	no	no	7	0	48	7.35632	391.5	1.92	61.9	22.1	14	87.5	89		5.5	130.5	0.82		Yes	1	1	0
567	woman	nonblack	48	no	25.5568	no	no	no	yes	0	0	0	0	365.5	0.7	73.2	10.4	15.5	90.9		96	19	156.5	0.94		No	0	1	0
568	woman	nonblack	58	no	28.7685	yes	yes	no	yes	4	0	17	4.18033	244	10.04	63.1	19.1	7.8	59.7	87		23.5	101	0.86		No	0	1	1
569	man	black	57	no	25.4028	no	no	no	yes	17	0	89	16.872	316.5	4.11	74.2	14.4	7.3	90.3	85		4	142	0.75		No	2	1	1
570	woman	nonblack	47	no	29.8828	no	no	yes	yes	11	0	56	11.2187	299.5	7.35	42.6	32.4	17.7	77.4	90	96	5.5	70	0.61		No	1	1	1
571	woman	nonblack	50	no	28.0401	no	no	yes	yes	9	0	62	9.31164	399.5	3	58.3	17.9	20.8	91.1	90		21.5	67.5	0.75	20.7	No	1	0	0
572	woman	nonblack	61	no	32.8707	yes	no	no	yes	17.4	0	112	17.4093	386	2.6	53.8	27.9	15.7	87.9	80	93.4	1.8	106	0.96	16.1	Yes	2	0	0
573	woman	nonblack	50	no	27.1111	yes	no	no	no	8.5	0	58	8.43636	412.5	3.2	39.6	31.6	25.6	93.1	90	96.4	4.2	90.5	0.84	24.1	No	1	0	0
574	woman	nonblack	60	no	28.2088	no	no	no	no	4.9	0	33	4.86845	406.7	3.9	47.2	19.7	27.1	94.9		93.3		6.2	0.76	22.7	No	0	0	0
575	woman	nonblack	63	no	30.2843	no	no	no	yes	12	0	72	12.1348	356	4.78	53.8	22.9	18.5	83.7	87		6.5	104.5	0.7	16	Yes	1	0	1
576	woman	nonblack	38	no	20.5761	no	no	no	no	5.4	0	21	2.92343	431	4.1	56.5	13.6	25.9	92.1			7	64.5	0.84	22.6	No	1	0	0
577	woman	nonblack	53	no	25.6568	no	no	no	no	5	0	31	4.90119	379.5	5.27	66.3	7.6	20.8	90	88		7.5	63.5	0.8	24.4	No	1	0	0
578	woman	nonblack	56	no	18.8797	no	no	yes	yes	3.7	0	5	1.15385	260	0	30.4	42.9	26.7	67.5	79	89	77	44.5	0.85	11.6	No	0	0	1
579	man	nonblack	59	no	27.6817	yes	no	no	yes	30.3	0	150	30.303	297	11.1	76.8	2	10.1	62.3	77	94	22.2	97.5	0.81		No	3	1	1
580	man	nonblack	43	no	25.3086	no	no	no	yes	0.3	0	2	0.339463	353.5	2.1	51.8	21.6	24.5	76.7	92	95.2	22.9	90	0.84	19	No	0	0	1
581	man	nonblack	53	no	29.0606	yes	no	no	yes	6.6	0	41	6.60403	372.5	4.7	53.6	27.9	13.8	82.6	84	93.2	12.7	106	0.84	19.7	No	1	0	0
582	woman	nonblack	57	no	27.3646	no	no	no	yes	25	0	168	24.9197	404.5	6.06	58.6	17.8	17.6	87.6	91		7	44.5	0.86	13.8	No	2	0	0
583	man	nonblack	57	no	23.6336	no	no	no	no	28	0	170	27.9835	364.5	5.9	47.7	18.1	28.3	86.2	91		7	53	1.24		No	2	1	0
584	woman	nonblack	45	no	24.9199	no	no	no	yes	8	0	44	8.14815	324	9.88	45.1	25.9	19.1	76.6	90		24.5	142.5	0.65	31.3	No	1	1	1
585	man	nonblack	70	no	25.8546	no	no	no	no	27.7	20	91	18.3529	297.5	5.4	61.3	15.8	17.5	78.8	81	92.2	1.6	57	1.17	20	No	2	0	1
586	man	nonblack	39	winter	30.6362	no	no	yes	yes	26.8	0	119	17.7391	402.5	3.6	58.3	13.9	24.2	94.3	89	94	4	89.5	0.8	17.8	Yes	2	0	0
587	woman	nonblack	55	no	26.7229	yes	no	no	yes	9	0	55	9.40171	351	10.97	44.7	17.4	26.9	80.6	92		16.5	100	0.91	18.6	No	1	0	1
588	man	nonblack	50	no	24.8922	yes	no	no	yes	15.3	0	83	15.2527	326.5	1.8	52.5	20.9	24.8	94	84	94.3	7.2	75.5	0.87	39.5	No	2	1	1
589	woman	nonblack	40	no	26.6728	no	no	yes	yes	3.7	0	22	3.6214	364.5	9.1	49.7	19	22.4	81	87	95.8	25.7	186	0.74	18.7	No	0	0	0
590	man	nonblack	38	no	29.0606	yes	no	no	no	33	0	253	33.0359	459.5	5.66	57.99	12.8	23.6	90.1	88		21.5	60	0.88	22	No	3	0	0
591	man	nonblack	36	no	28.2822	no	no	no	yes	8	0	46	8.42748	327.5	3.97	56	20.6	19.4	88	86		11	89	1.11	19	No	1	0	1
592	man	nonblack	59	no	29.0318	yes	no	yes	no	20.6	0	95	20.5036	278	7.6	54.7	13.3	24	61.6	88	95.4	27.6	64	0.86	23.9	No	2	0	1
593	man	nonblack	41	no	28.4082	yes	no	no	yes	15	0	101	14.7805	410	3.54	44.1	29.4	22.9	94	81		16.5	69.5	0.97	25.3	No	2	0	0
594	man	nonblack	49	no	36.2382	no	no	yes	no	92	0	220	92.3077	143	29.37	55.9	4.9	9.8	30.3	65		107	175.5	1.06	15.1	Yes	3	0	1
595	woman	black	64	no	27.3333	yes	no	no	no	22	0	70	21.5385	195	9.74	52.1	23.3	14.9	49.8	88		78.5	75.5	1.03		No	2	1	1
596	woman	nonblack	56	no	23.7332	yes	no	no	yes	17.8	0	94	17.8481	316	15.2	44.1	28.8	11.9	91.2	85	93.8	1.2	240.5	0.78	12.7	No	2	0	1
597	man	nonblack	52	winter	27.7617	no	no	no	yes	10.7	0	63	10.678	354	8.6	46.5	20.7	24.3	79.3	71	94	28.5	123.5	1.01	26.9	No	1	0	1
598	woman	nonblack	56	no	30.8185	yes	no	no	no	17	0	88	17.2549	306	5.07	53.3	14.4	27.3	83.7	82		13	40	0.89	29	Yes	2	0	1
599	man	nonblack	46	no	28.5	no	no	no	yes	0.4	0	0	0	272.5	9.5	79.4	2.8	8.3	60.6	94	96	98	178.5	0.7	18.6	No	0	0	1
600	woman	nonblack	39	no	27.0416	no	no	no	yes	2	0	11	1.94118	340	14.71	63.4	8.8	13.1	75.7	85		30.5	203	0.72	17.7	No	0	0	1
601	woman	nonblack	46	no	18.5826	no	no	no	yes	3	0	16	3.12195	307.5	5.04	56.6	22.8	15.6	81.6	92		16.5	96	0.76	16.2	No	0	0	1
602	man	nonblack	57	winter	28.2094	no	no	no	no	21	0	150	20.5479	438	9.7	60.8	16.6	12.9	90.1	86		4	292.5	1.15		No	2	1	0
603	man	nonblack	50	winter	32.9848	no	yes	no	yes	30	0	204	29.8901	409.5	7.57	54.5	23.7	14.3	75.6	85	92	12.5	78	0.88		Yes	3	1	0
604	woman	black	63		35.4194	yes	yes	no	no	11.5														0.67	13.1	Yes	1	0	0
605	woman	nonblack	53	no	30.1315	yes	no	no	yes	16	0	99	15.9677	372	5.91	54	24.1	16	89.2	82		2.5	70	0.72	27.1	Yes	2	0	0
606	man	nonblack	36	no	33.3436	no	no	no	yes	23	0	160	23.1325	415	2.53	49.8	22.1	25.5	97.1	81		5.5	42	1.14	26	Yes	2	0	0
607	woman	nonblack	56	no	26.8738	no	yes	no	no	50	0	357	49.6984	431	1.3	77.4	5.5	15.9	88.9	90	96.7	21.5	145	0.77		No	3	1	0
608	man	nonblack	63	winter	32.966	no	no	no	yes	27	0	150	26.7857	336	4.2	61.2	13.7	21	79.6	84	93	15.3	59	1.05		Yes	2	1	1
609	woman	nonblack	58	no	24.1217	yes	no	no	yes	57	0	273	57.4737	285	2.46	85.3		12.3	82.4	23		9	104	0.55	20.7	No	3	0	1
610	woman	nonblack	47	no	33.1277	yes	no	no	yes	26.9		139	26.9032	310	9.2	71	13.7	6.1	64	65	93	35.5	347	0.8		Yes	2	1	1
611	woman	nonblack	56	no	24.6035	yes	yes	no	yes	38		161	38.0315	254	8.66	60.4	15	15.9	72.1	89	92	3	74.5	0.82		No	3	1	1
612	man	nonblack	56	no	29.5761	yes	no	no	yes	79.2		410	79.2271	310.5	4.8	91.6		3.5	93.4	83	92	1.5	210.5	1.34	20.1	No	3	0	1
613	woman	nonblack	53	no	26.3679	yes	no	no	yes	4	0	28	4.24693	395.58	7.48	33.9	25.5	33.1	90.8	90	98	6.5	45.5	0.87	39.8	No	0	1	0
614	woman	nonblack	45	no	27.6563	no	no	no	no	8	0	52	7.72564	403.85	5.71	6.71	10	17.1	86.8	90		6.5	253	0.79	23.5	No	1	0	0
615	woman	nonblack	42	no	24.8828	no	no	no	no	2.7	0	13	1.65781	470.5	1.3	69.6	0	29.1	94.7	93	97	12.5	88	0.73		No	0	1	0
616	woman	nonblack	48	no	28.7197	no	no	no	no	7.5	0	52	7.44861	418.87	4.1	57.4	13.7	24.8	87.5	80	95.9	13.5	72.5	0.74	28.2	No	1	0	0
617	woman	nonblack	54		23.3323	no	no	no	yes	11.5														0.76	29.8	No	1	0	0
618	man	nonblack	61	no	27.5652	yes	no	no	no	2.6	0	0	0	366.5	2	69.6	0.7	27.7	84.4		96	50.5		0.78	19.5	No	0	0	0
619	woman	nonblack	36	no	23.815	no	no	no	yes	4.5	0	26	4.4744	348.65	4.9	49	22.5	23.6	92.9	94	97.1	6.6	85	0.78	20.8	No	0	0	1
620	woman	nonblack	55	no	29.903	no	no	no	yes	11.3		69	11.34	365.08	1.8	57.4	28.7	12.2	86	88	93.6	1.1	173.5	0.95	26.8	No	1	0	0
621	woman	nonblack	46	no	23.8343	no	no	no	no	18	0	87	18.0311	289.5	9.67	50.9	18.7		78.6	89		18.5	186.5	0.78	24.3	No	2	0	1
622	woman	nonblack	53	winter	31.3523	yes	no	no	no	47.7		225	47.5352	284	2.1	75.7	4.9	17.3	66.5	79	93.4	13.3	269	0.99		Yes	3	1	1
623	woman	nonblack	41	winter	30.2749	yes	yes	no	yes	16.3	1	34	5.59671	364.5	4.1	70.5	7.5	17.8	76.1			35	106	0.87	23.8	Yes	2	0	0
624	woman	nonblack	51		19.0443	yes	yes	no	no	4.2		19	4.20587	271.05	5.9	65.4	8	20.8	60.6	91	96.8	31.2	260.5	0.76	18.4	No	0	0	1
625	man	nonblack	50	no	25.4325	no	no	no	yes	17.3		98	17.1429	343	0.4	50	37.7	11.8	83.1	88	93.7	38.7	100.5	1.09	22.5	No	2	0	1
626	woman	nonblack	53	no	29.6094	yes	no	yes	yes	37		246	36.7621	401.5	4.23	53.8	21.8	20.2	89	77		17	183.5	0.88	29	No	3	0	0
627	woman	nonblack	38	no	22.0386	no	no	no	yes	3.9		25	3.84615	390	6.8	60.8	13.2	19.2	94.2	93	97.6	1.02	228.5	0.81	20.3	No	0	0	0
628	woman	nonblack	58	no	26.1752	yes	no	no	no	16		110			12.84	61.7	14	11.5	80.5	89		56	142.5	0.76	19.4	No	2	0	0
629	man	nonblack	43		26.4721	yes	no	no	yes	11.5														1.01		No	1	1	0
630	woman	nonblack	45	no	28.6048	no	no	yes	no	6	0	34			5.07	57.4	18.8	18.8	85.5	92	96	20	48.5	0.61	27.1	No	1	0	0
631	woman	nonblack	63	no	33.5251	yes	no	no	yes	15		33	15.2308	130	11.15	65.8	16.5	6.5	38.8	88	32.5			0.86		Yes	2	1	1
632	woman	nonblack	60	no	23.597	no	no	no	yes	0.8	0	0	0	304	1.8	51.3	16	26.2	76	94	96	25	135.5	0.99	13.4	No	0	0	1
633	woman	nonblack	45	no	31.6337	yes	no	yes	yes	5		21	4.98024	253	11.9	49.2	29.21	9.7	56.3	87	96	9.7	259	0.91	4.7	Yes	1	0	1
634	man	black	36	no	30.2433	yes	no	no	yes	92	0	712	92.069	464	3.56	82.9	0	13.6	95.3	63	94	3	69	0.89	31.2	Yes	3	1	0
635	woman	nonblack	50	no	34.365	yes	no	no	no	3.6	0	23	3.5705	386.5	0.6	60.2	21.7	17.5	85.5	90	93.9	12.1	159	0.83	22.4	Yes	0	0	0
636	woman	nonblack	63	no	25.7778	yes	no	no	yes	16	0	111	15.933	418	3.71	51.9	24.6	19.7	89	81		5.5	102	0.81	20.8	No	2	0	0
637	man	nonblack	42	no	25.1024	no	no	no	yes	28.5	1	149	28.0691	318.5	3.9	52.6	22.6	20.9	83.5	85	93.4	3.8	97.5	0.89	24.5	No	2	0	1
638	man	nonblack	58	no	26.1719	yes	no	yes	yes	8	0	27	8.1	200	23.5	68.5	0	8	48	91		41.5	205.5	1	29.6	No	1	0	1
639	woman	nonblack	56	no	24.999	yes	no	no	no	8	0	46	7.56164	365	5.62	46.4	21.1	26.8	82.9	91	94	25	93	0.89	18.4	No	1	0	0
640	man	nonblack	50	no	23.0864	no	no	no	yes	9	0	41	8.99452	273.5	2.93	58.3	19	19.7	68.1	84		14.5	100	1.26	18.5	No	1	0	1
641	woman	nonblack	53	no	29.9376	no	no	no	no	5.7		33	5.73082	345.5	9.7	29.8	34.4	26	90	90	94.7	5.7	113.5	0.81	15.2	No	1	0	1
642	woman	black	52	no	25.2994	yes	no	no	no	6.3		35	6.33484	331.5	3.2	49.6	30.2	17	83.5	91	94.9	4	121.5	0.73	13.7	No	1	0	1
643	woman	nonblack	50	no	30.9197	yes	no	yes	yes	11.1		64	11.0663	347	6.3	66.3	19.9	7.5	78	88	94.3	72.8	297	0.53	11.2	Yes	1	0	1
644	man	nonblack	49	winter	27.6245	no	no	no	yes	64.4			0	193	28	71.2	0.8		53.2			17		0.95	14.6	No	3	0	1
645	man	nonblack	58	no	31.8459	no	no	no	yes	11.7		65	11.6766	334	8.8	68.9	12.4	9.9	72	78	90.7	21.7	197.5	0.83	15.3	Yes	1	0	1
646	man	nonblack	58	no	26.6122	no	no	no	yes	17.5		130	17.5281	445	4	73.3	6.7	16	87	88	95	28.9	137	1.09		No	2	1	0
647	man	nonblack	43		32.1762	yes	no	yes	yes	11.5														0.86		Yes	1	1	0
648	woman	black	49	no	32.699	no	no	no	yes	9	0	56	8.9243	376.5	5.58	62.4	18.6	13.4	81.3	73		49	131	0.73	13.1	Yes	1	0	0
649	woman	nonblack	51	winter	27.9709	no	no	yes	yes	6.3	0	37	6.25352	355	5.6	70.8	7.3	16.2	82.8	90	96.5	38	129.5	0.81	29.4	No	1	0	1
650	woman	nonblack	50	winter	33.0559	yes	yes	no	no	5.6		14	5.5814	150.5	19.9	66.1	13.9		35.6	93	97.2	102.5		0.92	40.7	Yes	1	1	1
651	man	nonblack	58	winter	34.5581	yes	yes	no	yes	17		102	16.6079	368.5	5.56	51.2	20.5	22.8	74.7	82		21.5	121.5	0.85		Yes	2	1	0
652	man	nonblack	64	no	35.7407	yes	no	no	yes	38.3		155	29.6178	314	5.9	66.1	14.2	13.9	91	78	94	9	108.5	0.81	29.5	Yes	3	0	1
653	woman	nonblack	46	winter	27.3881	no	no	no	yes	0.8			0	375.5	3.5		53	77.5	86.16	91			89.5	0.66	16.8	No	0	0	0
654	woman	nonblack	54	no	26.2336	yes	yes	no	yes	1.3		7	1.31868	318.5	9.6	70.2	17.5	2.7	79.6	85	93.9	49.7	241	0.78	12.1	No	0	0	1
655	woman	nonblack	52	no	29.6875	no	no	no	yes	6		35			12.01	60.2	8.5	19.3	74.5	84	95	11.5	197	0.7	25.4	No	1	0	0
656	man	nonblack	63	no	33.737	yes	no	no	no	34		181	33.9375	320	6.09	56.7	20.8	16.4	82.02	86		6	42.5	1.11		Yes	3	1	1
657	man	nonblack	51	no	30.9082	yes	no	no	yes	30.5		171	30.5357	336	5.5	65	14.9	14.6	84.8	92	96.6	2.3	144.5	1.26		Yes	3	1	1
